# Supplementary material for: APOBEC3-Mediated RNA Editing in Breast Cancer is Associated with Heightened Immune Activity and Improved Survival
Source: Int J Mol Sci. 2019 Nov 10;20(22):5621. doi: 10.3390/ijms20225621 (PMC6888598; doi:10.3390/ijms20225621)
Supplement: Supplementary file 1 [file ijms-20-05621-s001.zip]

Archive with 2 entries (2 files):
- SI_ms_BrCaRnaEdit_17Oct.pdf
- Table S1.xls
