# Supplementary material for: APOBEC3-Mediated RNA Editing in Breast Cancer is Associated with Heightened Immune Activity and Improved Survival
Source: Int J Mol Sci. 2019 Nov 10;20(22):5621. doi: 10.3390/ijms20225621 (PMC6888598; doi:10.3390/ijms20225621)
Supplement: Supplementary file 1 [file ijms-20-05621-s001.zip › Table S1.xls]

## Sheet: Editing sites
Chromosome	Position	Reference base	Gene	Region	Codon change	Amino acid change	Comment
1	965044	C	KLHL17	exonic	synonymous SNV	KLHL17:NM_198317:exon12:c.C1782T:p.I594I	293T-3A
1	999183	G	HES4	exonic	nonsynonymous SNV	HES4:NM_001142467:exon3:c.C620T:p.S207L;HES4:NM_021170:exon4:c.C542T:p.S181L	293T-3A
1	1217239	G	SDF4	UTR3	NA	NA	293T-3A
1	1315247	C	CPSF3L	intronic	NA	NA	293T-3A
1	1374768	G	AURKAIP1	UTR5	NA	NA	293T-3G
1	1485168	C	ATAD3B	exonic	synonymous SNV	ATAD3B:NM_001317238:exon6:c.C765T:p.I255I;ATAD3B:NM_031921:exon8:c.C903T:p.I301I	293T-3A
1	1486190	C	ATAD3B	exonic	synonymous SNV	ATAD3B:NM_001317238:exon8:c.C906T:p.I302I;ATAD3B:NM_031921:exon10:c.C1044T:p.I348I	293T-3A
1	1487900	C	ATAD3B	exonic	nonsynonymous SNV	ATAD3B:NM_001317238:exon10:c.C1114T:p.R372W;ATAD3B:NM_031921:exon12:c.C1252T:p.R418W	293T-3A
1	1522896	C	ATAD3A	exonic	synonymous SNV	ATAD3A:NM_001170535:exon8:c.C903T:p.I301I;ATAD3A:NM_001170536:exon8:c.C666T:p.I222I;ATAD3A:NM_018188:exon8:c.C1047T:p.I349I	293T-3A
1	1527758	C	ATAD3A	exonic	synonymous SNV	ATAD3A:NM_001170535:exon14:c.C1401T:p.I467I;ATAD3A:NM_001170536:exon14:c.C1164T:p.I388I;ATAD3A:NM_018188:exon14:c.C1545T:p.I515I	293T-3A
1	1542055	G	SSU72	UTR3	NA	NA	293T-3G
1	1628141	C	MIB2	exonic	synonymous SNV	MIB2:NM_001170688:exon13:c.C1953T:p.F651F;MIB2:NM_001170689:exon13:c.C1608T:p.F536F;MIB2:NM_001170686:exon14:c.C2136T:p.F712F;MIB2:NM_001170687:exon14:c.C2106T:p.F702F;MIB2:NM_080875:exon14:c.C2148T:p.F716F	293T-3A
1	1652539	G	CDK11B	exonic	synonymous SNV	CDK11B:NM_001291345:exon4:c.C255T:p.I85I;CDK11B:NM_001787:exon4:c.C255T:p.I85I;CDK11B:NM_033486:exon4:c.C255T:p.I85I;CDK11B:NM_033489:exon5:c.C153T:p.I51I	293T-3A
1	1719428	G	CDK11A	exonic	synonymous SNV	CDK11A:NM_001313896:exon4:c.C255T:p.I85I;CDK11A:NM_001313982:exon4:c.C255T:p.I85I;CDK11A:NM_024011:exon4:c.C255T:p.I85I;CDK11A:NM_033529:exon4:c.C255T:p.I85I	293T-3A
1	1756558	G	NADK	exonic	synonymous SNV	NADK:NM_001198995:exon3:c.C348T:p.I116I;NADK:NM_001198993:exon5:c.C444T:p.I148I;NADK:NM_023018:exon5:c.C444T:p.I148I;NADK:NM_001198994:exon7:c.C879T:p.I293I	293T-3A, Monocyte-hypoxia
1	1786823	G	GNB1	UTR3	NA	NA	293T-3A
1	2172163	C	PRKCZ	exonic	synonymous SNV	PRKCZ:NM_001033581:exon9:c.C621T:p.I207I;PRKCZ:NM_001033582:exon9:c.C621T:p.I207I;PRKCZ:NM_001242874:exon9:c.C858T:p.I286I;PRKCZ:NM_002744:exon12:c.C1170T:p.I390I	293T-3A
1	2229554	C	SKI	exonic	nonsynonymous SNV	SKI:NM_003036:exon1:c.C788T:p.S263L	293T-3A
1	2400910	C	RER1	exonic	stopgain	RER1:NM_007033:exon5:c.C340T:p.R114X	293T-3A
1	2402321	C	RER1	exonic	synonymous SNV	RER1:NM_007033:exon6:c.C480T:p.I160I	293T-3A
1	2519811	G	PANK4	exonic	synonymous SNV	PANK4:NM_018216:exon6:c.C867T:p.T289T	293T-3G
1	3815135	G	CEP104	UTR3	NA	NA	293T-3A
1	6223080	G	ICMT	UTR3	NA	NA	293T-3A, 293T-3B
1	6521965	G	NOL9	UTR3	NA	NA	293T-3A
1	6587590	C	ZBTB48	exonic	nonsynonymous SNV	ZBTB48:NM_001278647:exon7:c.C1337T:p.S446L;ZBTB48:NM_001278648:exon7:c.C1337T:p.S446L;ZBTB48:NM_005341:exon7:c.C1337T:p.S446L	293T-3A
1	6620261	C	PHF13	exonic	synonymous SNV	PHF13:NM_153812:exon3:c.C600T:p.I200I	293T-3A
1	6634576	G	DNAJC11;THAP3	UTR3	NA	NA	293T-3A
1	7780064	C	VAMP3	UTR3	NA	NA	293T-3A
1	8013847	G	ERRFI1	exonic	nonsynonymous SNV	ERRFI1:NM_018948:exon4:c.C752T:p.S251L	293T-3A
1	8865298	G	ENO1	exonic	synonymous SNV	ENO1:NM_001201483:exon5:c.C573T:p.I191I;ENO1:NM_001428:exon8:c.C852T:p.I284I	Macrophage-M1
1	9596947	C	TMEM201	exonic	nonsynonymous SNV	TMEM201:NM_001010866:exon3:c.C323T:p.S108L;TMEM201:NM_001130924:exon3:c.C323T:p.S108L	293T-3A
1	10033563	C	UBE4B	UTR5	NA	NA	293T-3A
1	10210651	C	KIF1B	upstream	NA	NA	293T-3A
1	10296977	C	KIF1B	exonic	nonsynonymous SNV	KIF1B:NM_015074:exon19:c.C1804T:p.P602S;KIF1B:NM_183416:exon19:c.C1804T:p.P602S	293T-3A
1	10305838	C	KIF1B	UTR3	NA	NA	293T-3A
1	10337166	C	KIF1B	exonic	synonymous SNV	KIF1B:NM_015074:exon28:c.C3084T:p.I1028I	293T-3A
1	10618378	C	PEX14	exonic	synonymous SNV	PEX14:NM_004565:exon5:c.C345T:p.I115I	293T-3A
1	11022510	C	TARDBP	exonic	synonymous SNV	TARDBP:NM_007375:exon6:c.C1101T:p.F367F	293T-3A
1	11087454	G	EXOSC10	exonic	synonymous SNV	EXOSC10:NM_001001998:exon9:c.C1083T:p.I361I;EXOSC10:NM_002685:exon9:c.C1083T:p.I361I	293T-3A
1	11122039	G	MTOR	exonic	synonymous SNV	MTOR:NM_004958:exon48:c.C6750T:p.I2250I	293T-3A
1	11134401	G	MTOR	exonic	synonymous SNV	MTOR:NM_004958:exon37:c.C5196T:p.I1732I	293T-3A
1	11204618	G	MTOR	exonic	nonsynonymous SNV	MTOR:NM_004958:exon26:c.C3887T:p.S1296L	293T-3A
1	11747530	C	AGTRAP	exonic	stopgain	AGTRAP:NM_001040195:exon2:c.C118T:p.R40X;AGTRAP:NM_001040196:exon4:c.C250T:p.R84X;AGTRAP:NM_001040197:exon4:c.C250T:p.R84X	293T-3A
1	11958554	C	PLOD1	exonic	synonymous SNV	PLOD1:NM_000302:exon9:c.C882T:p.I294I;PLOD1:NM_001316320:exon10:c.C1023T:p.I341I	293T-3A
1	12206925	C	TNFRSF1B	exonic	nonsynonymous SNV	TNFRSF1B:NM_001066:exon10:c.C1291T:p.R431W	Macrophage-M1, Monocyte-hypoxia
1	12266910	C	VPS13D	exonic	stopgain	VPS13D:NM_015378:exon14:c.C1624T:p.R542X;VPS13D:NM_018156:exon14:c.C1624T:p.R542X	293T-3A
1	12293567	C	VPS13D	exonic	nonsynonymous SNV	VPS13D:NM_015378:exon24:c.C5896T:p.R1966C;VPS13D:NM_018156:exon24:c.C5896T:p.R1966C	293T-3A
1	12333333	C	VPS13D	exonic	nonsynonymous SNV	VPS13D:NM_015378:exon38:c.C8395T:p.R2799C;VPS13D:NM_018156:exon38:c.C8395T:p.R2799C	293T-3A
1	12400216	C	VPS13D	exonic	synonymous SNV	VPS13D:NM_018156:exon60:c.C11595T:p.F3865F;VPS13D:NM_015378:exon61:c.C11670T:p.F3890F	293T-3A
1	12578906	G	DHRS3	exonic	synonymous SNV	DHRS3:NM_004753:exon4:c.C510T:p.I170I	293T-3A
1	15727314	C	PLEKHM2	exonic	synonymous SNV	PLEKHM2:NM_015164:exon9:c.C1242T:p.I414I	293T-3A
1	15727384	C	PLEKHM2	exonic	nonsynonymous SNV	PLEKHM2:NM_015164:exon9:c.C1312T:p.R438W	293T-3A
1	15727448	C	PLEKHM2	exonic	nonsynonymous SNV	PLEKHM2:NM_015164:exon9:c.C1376T:p.S459L	293T-3A
1	15732726	C	PLEKHM2	exonic	stopgain	PLEKHM2:NM_015164:exon19:c.C2920T:p.Q974X	293T-3A
1	15734121	C	PLEKHM2	UTR3	NA	NA	293T-3G
1	15933895	C	SPEN	exonic	nonsynonymous SNV	SPEN:NM_015001:exon11:c.C7655T:p.T2552I	293T-3G
1	16130294	G	EPHA2	exonic	synonymous SNV	EPHA2:NM_004431:exon15:c.C2601T:p.I867I	293T-3A
1	16251109	G	FBXO42	exonic	nonsynonymous SNV	FBXO42:NM_018994:exon10:c.C1715T:p.S572L	293T-3A, 293T-3B
1	16459754	C	NECAP2	UTR3	NA	NA	293T-3A
1	16996132	G	ATP13A2	exonic	synonymous SNV	ATP13A2:NM_001141973:exon15:c.C1371T:p.L457L;ATP13A2:NM_001141974:exon15:c.C1371T:p.L457L;ATP13A2:NM_022089:exon15:c.C1386T:p.L462L	293T-3A
1	17044825	G	SDHB	exonic	stopgain	SDHB:NM_003000:exon2:c.C136T:p.R46X	293T-3A, Macrophage-M1, Monocyte-hypoxia
1	19074887	G	UBR4	exonic	nonsynonymous SNV	UBR4:NM_020765:exon106:c.C15497T:p.S5166L	293T-3A
1	19081468	G	UBR4	exonic	synonymous SNV	UBR4:NM_020765:exon103:c.C15114T:p.F5038F	293T-3A
1	19105135	G	UBR4	exonic	synonymous SNV	UBR4:NM_020765:exon85:c.C12558T:p.L4186L	293T-3A
1	19121311	G	UBR4	exonic	nonsynonymous SNV	UBR4:NM_020765:exon68:c.C10019T:p.S3340L	293T-3A
1	19176640	G	UBR4	exonic	nonsynonymous SNV	UBR4:NM_020765:exon20:c.C2725T:p.H909Y	293T-3A
1	19193529	G	UBR4	exonic	synonymous SNV	UBR4:NM_020765:exon9:c.C1047T:p.I349I	293T-3A
1	19239980	G	EMC1	exonic	synonymous SNV	EMC1:NM_001271429:exon7:c.C726T:p.L242L;EMC1:NM_001271427:exon8:c.C792T:p.L264L;EMC1:NM_001271428:exon8:c.C792T:p.L264L;EMC1:NM_015047:exon8:c.C792T:p.L264L	293T-3A
1	19259755	C	MRTO4	UTR3	NA	NA	293T-3B
1	19304218	G	AKR7A2	UTR3	NA	NA	293T-3A
1	20650470	C	PINK1	exonic	synonymous SNV	PINK1:NM_032409:exon8:c.C1525T:p.L509L	293T-3A
1	20652430	G	DDOST	exonic	synonymous SNV	DDOST:NM_005216:exon11:c.C1320T:p.F440F	293T-3A
1	20655450	G	DDOST	exonic	stopgain	DDOST:NM_005216:exon5:c.C592T:p.R198X	293T-3A, 293T-3G
1	20655484	G	DDOST	exonic	synonymous SNV	DDOST:NM_005216:exon5:c.C558T:p.I186I	Macrophage-M1
1	20660889	G	DDOST	exonic	nonsynonymous SNV	DDOST:NM_005216:exon2:c.C308T:p.S103L	293T-3A
1	21219694	G	ECE1	UTR3	NA	NA	293T-3A
1	21221802	G	ECE1	exonic	nonsynonymous SNV	ECE1:NM_001113347:exon16:c.C2045T:p.S682L;ECE1:NM_001113349:exon17:c.C2072T:p.S691L;ECE1:NM_001113348:exon18:c.C2033T:p.S678L;ECE1:NM_001397:exon18:c.C2081T:p.S694L	293T-3A
1	21258822	G	ECE1	exonic	synonymous SNV	ECE1:NM_001113347:exon4:c.C597T:p.I199I;ECE1:NM_001113349:exon5:c.C624T:p.I208I;ECE1:NM_001113348:exon6:c.C585T:p.I195I;ECE1:NM_001397:exon6:c.C633T:p.I211I	293T-3A
1	22490400	C	ZBTB40	exonic	nonsynonymous SNV	ZBTB40:NM_014870:exon2:c.C452T:p.S151F;ZBTB40:NM_001083621:exon3:c.C452T:p.S151F	293T-3A
1	22638942	C	C1QA	exonic	synonymous SNV	C1QA:NM_015991:exon3:c.C273T:p.L91L	Macrophage-M1
1	22639030	C	C1QA	exonic	nonsynonymous SNV	C1QA:NM_015991:exon3:c.C361T:p.R121W	Macrophage-M1
1	22906840	C	EPHB2	exonic	synonymous SNV	EPHB2:NM_001309192:exon9:c.C1845T:p.I615I;EPHB2:NM_001309193:exon11:c.C2019T:p.I673I;EPHB2:NM_004442:exon11:c.C2022T:p.I674I;EPHB2:NM_017449:exon11:c.C2019T:p.I673I	293T-3A
1	23073309	C	KDM1A	exonic	nonsynonymous SNV	KDM1A:NM_015013:exon13:c.C1568T:p.S523L;KDM1A:NM_001009999:exon15:c.C1640T:p.S547L	293T-3A
1	23087607	G	LUZP1	UTR3	NA	NA	293T-3A
1	23344256	G	HNRNPR	UTR5	NA	NA	293T-3A
1	23431112	G	ASAP3	exonic	nonsynonymous SNV	ASAP3:NM_001143778:exon23:c.C2533T:p.R845C;ASAP3:NM_017707:exon24:c.C2560T:p.R854C	293T-3A
1	23508044	G	E2F2	UTR3	NA	NA	293T-3A
1	23516486	G	E2F2	exonic	synonymous SNV	E2F2:NM_004091:exon6:c.C894T:p.I298I	293T-3A
1	23520971	G	E2F2	exonic	nonsynonymous SNV	E2F2:NM_004091:exon4:c.C679T:p.L227F	293T-3A
1	23751555	C	TCEB3	exonic	nonsynonymous SNV	TCEB3:NM_003198:exon4:c.C1028T:p.S343L	293T-3A
1	23794319	C	LYPLA2	exonic	synonymous SNV	LYPLA2:NM_007260:exon8:c.C465T:p.F155F	293T-3A
1	23801959	G	HMGCL	UTR3	NA	NA	293T-3A
1	23801975	G	HMGCL	UTR3	NA	NA	293T-3A
1	23966823	G	SRSF10	UTR3	NA	NA	293T-3A
1	24379762	G	STPG1	exonic	nonsynonymous SNV	STPG1:NM_178122:exon4:c.C212T:p.S71L;STPG1:NM_001199012:exon5:c.C353T:p.S118L;STPG1:NM_001199013:exon5:c.C353T:p.S118L;STPG1:NM_001199014:exon6:c.C77T:p.S26L	293T-3A
1	24669431	C	SRRM1	exonic	nonsynonymous SNV	SRRM1:NM_005839:exon14:c.C2048T:p.S683L;SRRM1:NM_001303448:exon15:c.C2084T:p.S695L;SRRM1:NM_001303449:exon15:c.C1967T:p.S656L	293T-3A
1	24669494	C	SRRM1	exonic	nonsynonymous SNV	SRRM1:NM_005839:exon14:c.C2111T:p.A704V;SRRM1:NM_001303448:exon15:c.C2147T:p.A716V;SRRM1:NM_001303449:exon15:c.C2030T:p.A677V	293T-3B
1	25222927	G	SYF2	UTR3	NA	NA	293T-3A
1	25809031	C	SEPN1	exonic	unknown	UNKNOWN	293T-3A, Macrophage-M1
1	25809806	C	SEPN1	exonic	unknown	UNKNOWN	293T-3A, Macrophage-M1
1	25815589	C	SEPN1	exonic	unknown	UNKNOWN	293T-3G
1	25816306	C	SEPN1	UTR3	NA	NA	293T-3A
1	25816847	C	SEPN1	UTR3	NA	NA	293T-3A
1	25832695	C	MTFR1L	UTR3	NA	NA	293T-3G
1	25862371	G	PAQR7	UTR3	NA	NA	293T-3B
1	25900273	G	STMN1	UTR3	NA	NA	293T-3A
1	26122071	C	PDIK1L	exonic	stopgain	PDIK1L:NM_001243532:exon3:c.C520T:p.Q174X;PDIK1L:NM_152835:exon3:c.C520T:p.Q174X;PDIK1L:NM_001243533:exon4:c.C520T:p.Q174X	293T-3A
1	26257614	C	CEP85	exonic	synonymous SNV	CEP85:NM_001281517:exon4:c.C768T:p.I256I;CEP85:NM_022778:exon5:c.C921T:p.I307I	293T-3A
1	26281374	C	SH3BGRL3	UTR3	NA	NA	293T-3G
1	26284157	G	UBXN11	exonic	synonymous SNV	UBXN11:NM_001077262:exon8:c.C702T:p.I234I;UBXN11:NM_145345:exon12:c.C963T:p.I321I;UBXN11:NM_183008:exon13:c.C1062T:p.I354I	293T-3A
1	26460102	C	DHDDS	exonic	synonymous SNV	DHDDS:NM_001243564:exon7:c.C621T:p.F207F;DHDDS:NM_001243565:exon7:c.C606T:p.F202F;DHDDS:NM_024887:exon8:c.C723T:p.F241F;DHDDS:NM_205861:exon8:c.C723T:p.F241F	293T-3A
1	26551458	C	RPS6KA1	exonic	synonymous SNV	RPS6KA1:NM_001006665:exon4:c.C396T:p.F132F;RPS6KA1:NM_002953:exon5:c.C369T:p.F123F	293T-3A, Monocyte-hypoxia
1	26554684	C	RPS6KA1	exonic	synonymous SNV	RPS6KA1:NM_001006665:exon8:c.C729T:p.V243V;RPS6KA1:NM_002953:exon9:c.C702T:p.V234V	293T-3A
1	26574658	C	RPS6KA1	UTR3	NA	NA	293T-3A
1	26772862	C	ARID1A	exonic	nonsynonymous SNV	ARID1A:NM_006015:exon14:c.C3590T:p.S1197F;ARID1A:NM_139135:exon14:c.C3590T:p.S1197F	293T-3A
1	26774869	C	ARID1A	exonic	nonsynonymous SNV	ARID1A:NM_006015:exon18:c.C4642T:p.H1548Y	293T-3G
1	26855382	C	ZDHHC18	UTR3	NA	NA	293T-3B
1	26889108	G	GPN2	exonic	synonymous SNV	GPN2:NM_018066:exon2:c.C429T:p.L143L	293T-3A
1	26890175	G	GPN2	UTR5	NA	NA	293T-3A
1	26942766	C	NUDC	exonic	nonsynonymous SNV	NUDC:NM_006600:exon5:c.C536T:p.S179L	293T-3A
1	27307121	C	WDTC1	UTR3	NA	NA	293T-3A
1	27336017	C	TMEM222	UTR3	NA	NA	293T-3A
1	27407084	G	WASF2	UTR3	NA	NA	293T-3A, Monocyte-hypoxia
1	27822905	C	STX12	UTR3	NA	NA	293T-3A, Monocyte-hypoxia
1	27850251	C	PPP1R8	exonic	synonymous SNV	PPP1R8:NM_002713:exon6:c.C189T:p.I63I;PPP1R8:NM_014110:exon7:c.C861T:p.I287I;PPP1R8:NM_138558:exon7:c.C435T:p.I145I	293T-3A, 293T-3G
1	27892035	G	RPA2	UTR3	NA	NA	293T-3A
1	28259800	C	SESN2	UTR5	NA	NA	293T-3A
1	28274101	C	SESN2	exonic	synonymous SNV	SESN2:NM_031459:exon7:c.C963T:p.F321F	293T-3A
1	28281275	C	SESN2	UTR3	NA	NA	293T-3A
1	28281645	C	SESN2	UTR3	NA	NA	293T-3A
1	28498272	C	PHACTR4	UTR3	NA	NA	293T-3A
1	28508193	C	SNHG3	ncRNA_intronic	NA	NA	293T-3A
1	28538387	C	RCC1	UTR3	NA	NA	293T-3A
1	28538665	C	RCC1	UTR3	NA	NA	293T-3A
1	28581210	G	SNHG12	ncRNA_exonic	NA	NA	293T-3A
1	29117416	C	EPB41	UTR3	NA	NA	293T-3G
1	29166841	G	SRSF4	intronic	NA	NA	293T-3A
1	29323777	C	PTPRU	exonic	synonymous SNV	PTPRU:NM_001195001:exon28:c.C4092T:p.I1364I;PTPRU:NM_133178:exon28:c.C4101T:p.I1367I;PTPRU:NM_005704:exon29:c.C4131T:p.I1377I;PTPRU:NM_133177:exon29:c.C4113T:p.I1371I	293T-3A
1	30733002	G	LAPTM5	UTR3	NA	NA	Monocyte-hypoxia
1	30733168	G	LAPTM5	UTR3	NA	NA	Macrophage-M1, Monocyte-hypoxia
1	30873312	G	SDC3	exonic	nonsynonymous SNV	SDC3:NM_014654:exon5:c.C1228T:p.R410C	293T-3A
1	30995207	G	PUM1	exonic	nonsynonymous SNV	PUM1:NM_001020658:exon6:c.C734T:p.A245V;PUM1:NM_014676:exon6:c.C734T:p.A245V	293T-3B
1	31434249	C	SERINC2	UTR3	NA	NA	293T-3A
1	31632590	G	PEF1	exonic	nonsynonymous SNV	PEF1:NM_012392:exon4:c.C530T:p.S177L	293T-3A
1	31635326	G	PEF1	exonic	nonsynonymous SNV	PEF1:NM_012392:exon2:c.C221T:p.S74F	293T-3A
1	31730841	G	ADGRB2	exonic	nonsynonymous SNV	ADGRB2:NM_001294336:exon28:c.C4240T:p.R1414C;ADGRB2:NM_001294335:exon29:c.C4339T:p.R1447C	293T-3A
1	32014081	C	KHDRBS1	exonic	nonsynonymous SNV	KHDRBS1:NM_001271878:exon1:c.C86T:p.S29L;KHDRBS1:NM_006559:exon1:c.C86T:p.S29L	293T-3A
1	32014168	C	KHDRBS1	exonic	nonsynonymous SNV	KHDRBS1:NM_001271878:exon1:c.C173T:p.S58L;KHDRBS1:NM_006559:exon1:c.C173T:p.S58L	293T-3A
1	32014189	C	KHDRBS1	exonic	nonsynonymous SNV	KHDRBS1:NM_001271878:exon1:c.C194T:p.P65L;KHDRBS1:NM_006559:exon1:c.C194T:p.P65L	293T-3G
1	32042557	C	KHDRBS1	exonic	nonsynonymous SNV	KHDRBS1:NM_001271878:exon8:c.C1148T:p.S383L;KHDRBS1:NM_006559:exon9:c.C1265T:p.S422L	293T-3A
1	32170768	C	KPNA6	exonic	synonymous SNV	KPNA6:NM_012316:exon14:c.C1485T:p.F495F	293T-3A
1	32171499	C	KPNA6	UTR3	NA	NA	293T-3G
1	32197936	C	TXLNA	UTR3	NA	NA	293T-3A
1	32221948	G	TMEM234	exonic	synonymous SNV	TMEM234:NM_019118:exon2:c.C87T:p.S29S	293T-3G
1	32226244	C	EIF3I	exonic	synonymous SNV	EIF3I:NM_003757:exon5:c.C324T:p.I108I	293T-3A
1	32231146	C	EIF3I	exonic	nonsynonymous SNV	EIF3I:NM_003757:exon11:c.C928T:p.R310C	293T-3G
1	32328956	C	HDAC1	intronic	NA	NA	293T-3A
1	32336034	G	MARCKSL1	UTR5	NA	NA	293T-3A
1	32366451	G	BSDC1	UTR3	NA	NA	293T-3G
1	32776062	G	YARS	exonic	synonymous SNV	YARS:NM_003680:exon13:c.C1506T:p.I502I	293T-3A
1	32894753	G	TMEM54	UTR3	NA	NA	293T-3A
1	32895413	G	TMEM54	exonic	synonymous SNV	TMEM54:NM_033504:exon5:c.C486T:p.I162I	293T-3A
1	32898237	G	TMEM54	exonic	synonymous SNV	TMEM54:NM_033504:exon2:c.C99T:p.I33I	293T-3A
1	32936944	G	RNF19B	exonic	synonymous SNV	RNF19B:NM_001300826:exon9:c.C2058T:p.S686S;RNF19B:NM_153341:exon9:c.C2061T:p.S687S	293T-3G
1	33324222	G	PHC2	UTR3	NA	NA	293T-3A
1	35192267	G	SFPQ	exonic	synonymous SNV	SFPQ:NM_005066:exon1:c.C783T:p.P261P	293T-3G
1	35192344	G	SFPQ	exonic	stopgain	SFPQ:NM_005066:exon1:c.C706T:p.R236X	293T-3A
1	35192817	G	SFPQ	exonic	nonsynonymous SNV	SFPQ:NM_005066:exon1:c.C233T:p.P78L	293T-3G
1	35387118	C	ZMYM4	exonic	nonsynonymous SNV	ZMYM4:NM_005095:exon12:c.C1952T:p.S651F	293T-3A, 293T-3G
1	35397405	C	ZMYM4	exonic	nonsynonymous SNV	ZMYM4:NM_005095:exon20:c.C3059T:p.S1020L	293T-3A
1	35421468	C	ZMYM4	UTR3	NA	NA	293T-3G
1	35558189	C	NCDN	UTR5	NA	NA	293T-3A
1	35563262	C	NCDN	exonic	synonymous SNV	NCDN:NM_001014841:exon5:c.C1395T:p.I465I;NCDN:NM_014284:exon5:c.C1446T:p.I482I;NCDN:NM_001014839:exon6:c.C1446T:p.I482I	293T-3A
1	35835989	C	AGO4	exonic	stopgain	AGO4:NM_017629:exon13:c.C1720T:p.Q574X	293T-3A
1	35902293	C	AGO1	exonic	synonymous SNV	AGO1:NM_001317123:exon11:c.C1128T:p.I376I;AGO1:NM_012199:exon11:c.C1353T:p.I451I	293T-3A
1	36137952	G	TRAPPC3	exonic	synonymous SNV	TRAPPC3:NM_001270897:exon2:c.C69T:p.I23I;TRAPPC3:NM_001270894:exon4:c.C291T:p.I97I;TRAPPC3:NM_001270895:exon4:c.C129T:p.I43I;TRAPPC3:NM_001270896:exon4:c.C129T:p.I43I;TRAPPC3:NM_014408:exon4:c.C267T:p.I89I	293T-3A
1	36178511	C	MAP7D1	exonic	nonsynonymous SNV	MAP7D1:NM_001286365:exon9:c.C1690T:p.R564W;MAP7D1:NM_018067:exon10:c.C1801T:p.R601W;MAP7D1:NM_001286366:exon11:c.C1705T:p.R569W	293T-3A
1	36282559	C	THRAP3	UTR5	NA	NA	293T-3A
1	36304681	C	THRAP3	UTR3	NA	NA	293T-3A
1	36340009	G	STK40	UTR3	NA	NA	293T-3G
1	37682017	G	C1orf109	UTR3	NA	NA	293T-3G
1	37809165	C	C1orf122	UTR3	NA	NA	293T-3A
1	37809192	C	C1orf122	UTR3	NA	NA	293T-3A
1	38838695	G	RRAGC	UTR3	NA	NA	293T-3A
1	39005302	C	AKIRIN1	UTR3	NA	NA	293T-3A
1	39005450	C	AKIRIN1	UTR3	NA	NA	293T-3G
1	39360967	C	MACF1	exonic	nonsynonymous SNV	MACF1:NM_012090:exon42:c.C6233T:p.S2078L	293T-3A
1	39382035	C	MACF1	exonic	synonymous SNV	MACF1:NM_012090:exon50:c.C7545T:p.F2515F	293T-3A
1	39442741	C	MACF1	exonic	stopgain	MACF1:NM_012090:exon73:c.C12955T:p.Q4319X	293T-3A
1	39561754	G	PABPC4	exonic	nonsynonymous SNV	PABPC4:NM_001135654:exon14:c.C1840T:p.H614Y;PABPC4:NM_001135653:exon15:c.C1927T:p.H643Y;PABPC4:NM_003819:exon15:c.C1879T:p.H627Y	293T-3A, Macrophage-M1, Monocyte-hypoxia
1	39576452	G	PABPC4	UTR5	NA	NA	293T-3A
1	39752931	C	PPIE	exonic	nonsynonymous SNV	PPIE:NM_001195007:exon9:c.C716T:p.S239F;PPIE:NM_006112:exon9:c.C716T:p.S239F;PPIE:NM_203456:exon9:c.C716T:p.S239F	293T-3A
1	39763174	G	BMP8B	exonic	nonsynonymous SNV	BMP8B:NM_001720:exon6:c.C977T:p.S326L	293T-3A
1	39853994	G	TRIT1	exonic	synonymous SNV	TRIT1:NM_001312691:exon3:c.C390T:p.L130L;TRIT1:NM_017646:exon3:c.C390T:p.L130L	293T-3B
1	40072170	C	CAP1	UTR3	NA	NA	293T-3A
1	40072370	C	CAP1	UTR3	NA	NA	293T-3A
1	40161511	C	RLF	exonic	nonsynonymous SNV	RLF:NM_012421:exon1:c.C112T:p.R38C	293T-3A
1	40239425	C	RLF	exonic	stopgain	RLF:NM_012421:exon8:c.C4723T:p.Q1575X	293T-3A
1	40408719	C	SMAP2	exonic	nonsynonymous SNV	SMAP2:NM_001198978:exon3:c.C214T:p.R72W;SMAP2:NM_001198979:exon3:c.C289T:p.R97W;SMAP2:NM_001198980:exon3:c.C64T:p.R22W;SMAP2:NM_022733:exon3:c.C304T:p.R102W	293T-3A
1	40422080	C	SMAP2	exonic	synonymous SNV	SMAP2:NM_001198978:exon10:c.C1179T:p.L393L;SMAP2:NM_001198979:exon10:c.C1254T:p.L418L;SMAP2:NM_001198980:exon10:c.C1029T:p.L343L;SMAP2:NM_022733:exon10:c.C1269T:p.L423L	293T-3A
1	41046528	G	SCMH1	exonic	synonymous SNV	SCMH1:NM_001172222:exon6:c.C873T:p.F291F;SCMH1:NM_001172220:exon11:c.C1164T:p.F388F;SCMH1:NM_001172221:exon11:c.C1164T:p.F388F;SCMH1:NM_001031694:exon12:c.C1347T:p.F449F;SCMH1:NM_001172219:exon12:c.C1377T:p.F459F;SCMH1:NM_012236:exon12:c.C1206T:p.F402F;SCMH1:NM_001172218:exon13:c.C1164T:p.F388F	293T-3A
1	41048721	G	SCMH1	exonic	synonymous SNV	SCMH1:NM_001172222:exon5:c.C771T:p.L257L;SCMH1:NM_001172220:exon10:c.C1062T:p.L354L;SCMH1:NM_001172221:exon10:c.C1062T:p.L354L;SCMH1:NM_001031694:exon11:c.C1245T:p.L415L;SCMH1:NM_001172219:exon11:c.C1275T:p.L425L;SCMH1:NM_012236:exon11:c.C1104T:p.L368L;SCMH1:NM_001172218:exon12:c.C1062T:p.L354L	293T-3A
1	41142995	G	SCMH1	exonic	nonsynonymous SNV	SCMH1:NM_001172222:exon2:c.C124T:p.R42C;SCMH1:NM_001172220:exon5:c.C82T:p.R28C;SCMH1:NM_001172221:exon5:c.C82T:p.R28C;SCMH1:NM_001031694:exon6:c.C265T:p.R89C;SCMH1:NM_001172219:exon6:c.C295T:p.R99C;SCMH1:NM_012236:exon6:c.C124T:p.R42C;SCMH1:NM_001172218:exon7:c.C82T:p.R28C	293T-3A
1	42199163	G	FOXJ3	exonic	nonsynonymous SNV	FOXJ3:NM_001198852:exon6:c.C596T:p.S199L;FOXJ3:NM_001198850:exon7:c.C698T:p.S233L;FOXJ3:NM_014947:exon7:c.C698T:p.S233L;FOXJ3:NM_001198851:exon9:c.C698T:p.S233L	293T-3A
1	42702106	C	YBX1	UTR3	NA	NA	293T-3A
1	43387545	G	MED8	exonic	synonymous SNV	MED8:NM_052877:exon3:c.C228T:p.I76I;MED8:NM_201542:exon3:c.C228T:p.I76I	293T-3A
1	43569621	C	PTPRF	exonic	synonymous SNV	PTPRF:NM_002840:exon6:c.C411T:p.I137I;PTPRF:NM_130440:exon6:c.C411T:p.I137I	293T-3A
1	43617450	C	PTPRF	exonic	synonymous SNV	PTPRF:NM_130440:exon23:c.C4050T:p.I1350I;PTPRF:NM_002840:exon24:c.C4077T:p.I1359I	293T-3A
1	43622827	C	PTPRF	UTR3	NA	NA	293T-3A
1	43667059	C	KDM4A	exonic	nonsynonymous SNV	KDM4A:NM_014663:exon8:c.C883T:p.R295W	293T-3A
1	43704310	C	KDM4A	exonic	synonymous SNV	KDM4A:NM_014663:exon22:c.C3135T:p.I1045I	293T-3A
1	43947227	C	IPO13	UTR5	NA	NA	293T-3A
1	43956605	C	IPO13	exonic	synonymous SNV	IPO13:NM_014652:exon4:c.C1008T:p.L336L	293T-3A
1	43958546	C	IPO13	exonic	nonsynonymous SNV	IPO13:NM_014652:exon10:c.C1835T:p.S612L	293T-3A
1	43976629	C	ATP6V0B	exonic	synonymous SNV	ATP6V0B:NM_001039457:exon4:c.C177T:p.I59I;ATP6V0B:NM_001294333:exon5:c.C318T:p.I106I;ATP6V0B:NM_004047:exon5:c.C318T:p.I106I	293T-3A
1	43990440	C	B4GALT2	exonic	nonsynonymous SNV	B4GALT2:NM_001005417:exon7:c.C1111T:p.R371W;B4GALT2:NM_003780:exon7:c.C1111T:p.R371W;B4GALT2:NM_030587:exon7:c.C1198T:p.R400W	293T-3A
1	43990743	C	B4GALT2	UTR3	NA	NA	293T-3A
1	44632055	C	RNF220	intronic	NA	NA	293T-3A
1	44651403	C	RNF220	UTR3	NA	NA	293T-3A
1	44776406	C	RPS8	intronic	NA	NA	293T-3A
1	45015487	C	UROD	exonic	stopgain	UROD:NM_000374:exon10:c.C1093T:p.R365X	293T-3A
1	45018250	G	ZSWIM5	UTR3	NA	NA	293T-3A
1	45616383	C	NASP	exonic	nonsynonymous SNV	NASP:NM_001195193:exon10:c.C1877T:p.S626L;NASP:NM_152298:exon11:c.C1052T:p.S351L;NASP:NM_002482:exon12:c.C2069T:p.S690L	293T-3A
1	45660993	G	GPBP1L1	UTR5	NA	NA	293T-3A
1	46027758	C	MAST2	exonic	synonymous SNV	MAST2:NM_015112:exon17:c.C1947T:p.I649I	293T-3A
1	47280458	G	STIL	exonic	nonsynonymous SNV	STIL:NM_001048166:exon12:c.C2000T:p.P667L;STIL:NM_003035:exon12:c.C2000T:p.P667L;STIL:NM_001282936:exon13:c.C2000T:p.P667L;STIL:NM_001282937:exon13:c.C2000T:p.P667L;STIL:NM_001282938:exon14:c.C1859T:p.P620L;STIL:NM_001282939:exon14:c.C1859T:p.P620L	293T-3G
1	50491750	G	FAF1	exonic	nonsynonymous SNV	FAF1:NM_007051:exon16:c.C1546T:p.R516C	293T-3A
1	50596177	G	FAF1	exonic	stopgain	FAF1:NM_007051:exon9:c.C784T:p.R262X	293T-3A
1	50788072	G	FAF1	exonic	nonsynonymous SNV	FAF1:NM_007051:exon4:c.C295T:p.R99W	293T-3A
1	51236823	C	RNF11	exonic	nonsynonymous SNV	RNF11:NM_014372:exon1:c.C67T:p.R23W	293T-3G
1	51787960	C	OSBPL9	UTR3	NA	NA	293T-3A
1	52020212	G	TXNDC12	UTR3	NA	NA	293T-3A
1	52032798	G	KTI12	exonic	nonsynonymous SNV	KTI12:NM_138417:exon1:c.C964T:p.R322C	293T-3A
1	52375558	G	ORC1	exonic	synonymous SNV	ORC1:NM_001190818:exon15:c.C2175T:p.I725I;ORC1:NM_001190819:exon15:c.C2160T:p.I720I;ORC1:NM_004153:exon15:c.C2175T:p.I725I	293T-3A
1	52417252	C	PRPF38A	UTR3	NA	NA	293T-3A
1	52423985	G	ZCCHC11	exonic	nonsynonymous SNV	ZCCHC11:NM_001009881:exon30:c.C4888T:p.R1630W;ZCCHC11:NM_015269:exon30:c.C4885T:p.R1629W	293T-3A
1	52771316	C	ZYG11B	exonic	stopgain	ZYG11B:NM_024646:exon3:c.C493T:p.R165X	293T-3A
1	52822269	C	ZYG11B	UTR3	NA	NA	293T-3A
1	52825560	C	ZYG11B	UTR3	NA	NA	293T-3A
1	52826469	C	ZYG11B	UTR3	NA	NA	293T-3A
1	53051216	C	SCP2	UTR3	NA	NA	293T-3A, Macrophage-M1
1	53218415	G	C1orf123	exonic	synonymous SNV	C1orf123:NM_001304760:exon2:c.C87T:p.I29I;C1orf123:NM_001304759:exon3:c.C171T:p.I57I;C1orf123:NM_017887:exon4:c.C228T:p.I76I	293T-3A
1	53797020	G	NDC1	exonic	synonymous SNV	NDC1:NM_001168551:exon12:c.C1227T:p.T409T;NDC1:NM_018087:exon12:c.C1347T:p.T449T	293T-3G
1	54043422	G	TMEM59	exonic	nonsynonymous SNV	TMEM59:NM_001305050:exon2:c.C293T:p.S98L;TMEM59:NM_001305052:exon3:c.C101T:p.S34L;TMEM59:NM_001305043:exon4:c.C494T:p.S165L;TMEM59:NM_001305049:exon4:c.C101T:p.S34L;TMEM59:NM_001305051:exon4:c.C101T:p.S34L;TMEM59:NM_004872:exon4:c.C494T:p.S165L	293T-3A
1	54088652	C	TCEANC2	exonic	synonymous SNV	TCEANC2:NM_153035:exon4:c.C300T:p.A100A	293T-3G
1	54205356	C	MRPL37	exonic	synonymous SNV	MRPL37:NM_016491:exon3:c.C592T:p.L198L	293T-3A
1	54225258	C	SSBP3	downstream	NA	NA	293T-3A
1	54226380	G	SSBP3	UTR3	NA	NA	293T-3B
1	54741689	C	MROH7-TTC4	ncRNA_exonic	NA	NA	293T-3A
1	54871428	G	DHCR24	exonic	synonymous SNV	DHCR24:NM_014762:exon5:c.C798T:p.F266F	293T-3A
1	55066995	G	USP24	UTR3	NA	NA	293T-3A
1	55137594	G	USP24	exonic	nonsynonymous SNV	USP24:NM_015306:exon28:c.C3122T:p.S1041F	293T-3A
1	56708260	C	PRKAA2	UTR3	NA	NA	293T-3G
1	56710853	C	PRKAA2	UTR3	NA	NA	293T-3G
1	58534217	G	OMA1	exonic	stopgain	OMA1:NM_145243:exon4:c.C844T:p.Q282X	293T-3A
1	58658811	G	MYSM1	UTR3	NA	NA	293T-3A
1	58659030	G	MYSM1	UTR3	NA	NA	293T-3A
1	61406638	C	NFIA	exonic	nonsynonymous SNV	NFIA:NM_001134673:exon9:c.C1331T:p.P444L;NFIA:NM_001145511:exon9:c.C1307T:p.P436L;NFIA:NM_005595:exon9:c.C1331T:p.P444L;NFIA:NM_001145512:exon10:c.C1466T:p.P489L	293T-3A, 293T-3G
1	61460120	C	NFIA	UTR3	NA	NA	293T-3G
1	62505797	G	DOCK7	exonic	nonsynonymous SNV	DOCK7:NM_001272000:exon35:c.C4376T:p.S1459F;DOCK7:NM_001272001:exon35:c.C4376T:p.S1459F;DOCK7:NM_033407:exon35:c.C4403T:p.S1468F;DOCK7:NM_001271999:exon36:c.C4469T:p.S1490F	293T-3B
1	62864890	C	ATG4C	UTR3	NA	NA	293T-3A
1	64831029	C	RAVER2	UTR3	NA	NA	293T-3A
1	65226709	C	AK4	UTR3	NA	NA	293T-3G
1	66893319	G	WDR78	exonic	nonsynonymous SNV	WDR78:NM_024763:exon3:c.C440T:p.S147L;WDR78:NM_207014:exon3:c.C440T:p.S147L	293T-3A
1	67412382	G	SERBP1	UTR3	NA	NA	293T-3A
1	67686512	C	GADD45A	exonic	synonymous SNV	GADD45A:NM_001199741:exon2:c.C207T:p.L69L;GADD45A:NM_001924:exon3:c.C309T:p.L103L	293T-3A
1	67702855	G	GNG12	UTR3	NA	NA	293T-3G
1	68126196	G	GNG12-AS1	ncRNA_intronic	NA	NA	293T-3A
1	68137874	G	WLS	exonic	synonymous SNV	WLS:NM_001193334:exon10:c.C1149T:p.F383F;WLS:NM_001002292:exon11:c.C1416T:p.F472F;WLS:NM_024911:exon11:c.C1422T:p.F474F	293T-3A
1	68474753	G	DEPDC1	UTR3	NA	NA	293T-3A
1	68497034	G	DEPDC1-AS1	ncRNA_intronic	NA	NA	293T-3A
1	70411362	C	CTH	UTR5	NA	NA	293T-3A
1	70441772	C	CTH;LOC101927244	intergenic	NA	NA	293T-3A
1	74706427	G	CRYZ	exonic	stopgain	CRYZ:NM_001134759:exon7:c.C448T:p.Q150X;CRYZ:NM_001130043:exon8:c.C757T:p.Q253X;CRYZ:NM_001889:exon9:c.C859T:p.Q287X;CRYZ:NM_001130042:exon10:c.C859T:p.Q287X	293T-3A
1	75203287	G	SLC44A5	UTR3	NA	NA	293T-3A
1	75205692	G	SLC44A5	intronic	NA	NA	293T-3A
1	75218668	G	SLC44A5	exonic	stopgain	SLC44A5:NM_001130058:exon17:c.C1351T:p.Q451X;SLC44A5:NM_152697:exon17:c.C1351T:p.Q451X	293T-3A
1	77092413	G	PIGK	exonic	synonymous SNV	PIGK:NM_005482:exon11:c.C1149T:p.F383F	293T-3A
1	77129221	C	PIGK	intronic	NA	NA	293T-3A
1	77154584	G	PIGK	exonic	nonsynonymous SNV	PIGK:NM_005482:exon9:c.C851T:p.P284L	293T-3G
1	77739378	G	USP33	exonic	stopgain	USP33:NM_201624:exon5:c.C238T:p.R80X;USP33:NM_015017:exon6:c.C331T:p.R111X;USP33:NM_201626:exon6:c.C331T:p.R111X	293T-3A
1	77964073	G	FUBP1	exonic	stopgain	FUBP1:NM_003902:exon12:c.C1030T:p.R344X;FUBP1:NM_001303433:exon13:c.C1093T:p.R365X	293T-3A
1	81969216	C	ADGRL2	exonic	synonymous SNV	ADGRL2:NM_001297705:exon13:c.C2511T:p.I837I;ADGRL2:NM_001297706:exon13:c.C2511T:p.I837I;ADGRL2:NM_012302:exon13:c.C2511T:p.I837I;ADGRL2:NM_001297704:exon14:c.C2511T:p.I837I	293T-3A
1	84865518	G	LPAR3	exonic	synonymous SNV	LPAR3:NM_012152:exon2:c.C603T:p.I201I	293T-3A
1	84865656	G	LPAR3	exonic	synonymous SNV	LPAR3:NM_012152:exon2:c.C465T:p.I155I	293T-3A
1	85164709	G	SYDE2	exonic	nonsynonymous SNV	SYDE2:NM_032184:exon6:c.C2902T:p.H968Y	293T-3A
1	85319980	G	DDAH1	UTR3	NA	NA	293T-3A
1	87345297	C	LMO4	UTR3	NA	NA	293T-3A
1	88964927	G	CCBL2	exonic	stopgain	CCBL2:NM_001008662:exon4:c.C253T:p.Q85X;CCBL2:NM_001008661:exon5:c.C355T:p.Q119X	293T-3A
1	88982925	G	RBMXL1	exonic	nonsynonymous SNV	RBMXL1:NM_019610:exon2:c.C902T:p.P301L;RBMXL1:NM_001162536:exon3:c.C902T:p.P301L	293T-3G
1	89120229	G	GBP2	exonic	synonymous SNV	GBP2:NM_004120:exon4:c.C378T:p.F126F	Macrophage-M1, Monocyte-hypoxia
1	89583115	C	LRRC8B	exonic	synonymous SNV	LRRC8B:NM_015350:exon5:c.C465T:p.I155I;LRRC8B:NM_001134476:exon7:c.C465T:p.I155I	293T-3A
1	89595472	C	LRRC8B	UTR3	NA	NA	293T-3G
1	89935099	C	LRRC8D	exonic	synonymous SNV	LRRC8D:NM_001134479:exon3:c.C2031T:p.I677I;LRRC8D:NM_018103:exon3:c.C2031T:p.I677I	293T-3A
1	90939522	G	ZNF644	exonic	nonsynonymous SNV	ZNF644:NM_201269:exon3:c.C1832T:p.S611L	293T-3A
1	91507893	C	CDC7	exonic	nonsynonymous SNV	CDC7:NM_001134419:exon3:c.C155T:p.P52L;CDC7:NM_001134420:exon3:c.C155T:p.P52L;CDC7:NM_003503:exon3:c.C155T:p.P52L	293T-3G
1	91716280	G	TGFBR3	exonic	stopgain	TGFBR3:NM_001195683:exon12:c.C1819T:p.Q607X;TGFBR3:NM_003243:exon12:c.C1822T:p.Q608X;TGFBR3:NM_001195684:exon13:c.C1819T:p.Q607X	293T-3G
1	93180371	G	TMED5	UTR5	NA	NA	293T-3G
1	93553123	C	FNBP1L	UTR3	NA	NA	293T-3G
1	94518308	C	ABCD3	UTR3	NA	NA	293T-3A
1	99993600	C	SLC35A3	exonic	stopgain	SLC35A3:NM_001271684:exon2:c.C46T:p.Q16X;SLC35A3:NM_001271685:exon2:c.C172T:p.Q58X;SLC35A3:NM_012243:exon2:c.C46T:p.Q16X	293T-3A
1	100140201	C	TRMT13	exonic	nonsynonymous SNV	TRMT13:NM_019083:exon5:c.C344T:p.S115F	293T-3A
1	100140989	C	TRMT13	exonic	synonymous SNV	TRMT13:NM_019083:exon7:c.C639T:p.I213I	293T-3A
1	100896248	C	SLC30A7	UTR5	NA	NA	293T-3A
1	101786615	G	LINC01307;OLFM3	intergenic	NA	NA	293T-3A
1	108924021	C	GPSM2	exonic	nonsynonymous SNV	GPSM2:NM_013296:exon14:c.C1622T:p.S541F	293T-3A
1	108934632	G	CLCC1	UTR3	NA	NA	293T-3A
1	108940055	G	CLCC1	exonic	nonsynonymous SNV	CLCC1:NM_001278202:exon5:c.C521T:p.P174L;CLCC1:NM_001048210:exon8:c.C884T:p.P295L;CLCC1:NM_015127:exon8:c.C734T:p.P245L	293T-3G
1	109004685	G	WDR47	exonic	synonymous SNV	WDR47:NM_001142550:exon6:c.C1185T:p.I395I;WDR47:NM_001142551:exon6:c.C1161T:p.I387I;WDR47:NM_014969:exon6:c.C1164T:p.I388I	293T-3A
1	109094769	C	TMEM167B	UTR3	NA	NA	293T-3A, 293T-3B
1	109094835	C	TMEM167B	UTR3	NA	NA	293T-3A, Monocyte-hypoxia
1	109100450	C	SCARNA2	ncRNA_exonic	NA	NA	293T-3A
1	109250697	C	CELSR2	exonic	synonymous SNV	CELSR2:NM_001408:exon1:c.C618T:p.I206I	293T-3A
1	109313168	G	SORT1	UTR3	NA	NA	293T-3G
1	109354376	G	SORT1	exonic	synonymous SNV	SORT1:NM_001205228:exon5:c.C291T:p.L97L;SORT1:NM_002959:exon5:c.C699T:p.L233L	293T-3A
1	109367412	G	SORT1	exonic	stopgain	SORT1:NM_001205228:exon3:c.C28T:p.R10X;SORT1:NM_002959:exon3:c.C436T:p.R146X	293T-3A
1	109628142	C	AMPD2	exonic	synonymous SNV	AMPD2:NM_203404:exon8:c.C945T:p.I315I;AMPD2:NM_001308170:exon9:c.C1077T:p.I359I;AMPD2:NM_001257361:exon10:c.C948T:p.I316I;AMPD2:NM_004037:exon10:c.C1302T:p.I434I;AMPD2:NM_139156:exon10:c.C1059T:p.I353I;AMPD2:NM_001257360:exon11:c.C1302T:p.I434I	293T-3A
1	109917388	C	CSF1	exonic	synonymous SNV	CSF1:NM_000757:exon4:c.C321T:p.I107I;CSF1:NM_172210:exon4:c.C321T:p.I107I;CSF1:NM_172211:exon4:c.C321T:p.I107I;CSF1:NM_172212:exon4:c.C321T:p.I107I	Macrophage-M1
1	110022604	C	AHCYL1	UTR3	NA	NA	293T-3G
1	110023024	C	AHCYL1	UTR3	NA	NA	293T-3G
1	110343133	C	RBM15	intronic	NA	NA	293T-3A
1	110401505	G	LAMTOR5	UTR3	NA	NA	293T-3A
1	110951864	G	LRIF1	exonic	synonymous SNV	LRIF1:NM_018372:exon2:c.C1020T:p.I340I	293T-3A
1	110963627	G	LRIF1	exonic	nonsynonymous SNV	LRIF1:NM_018372:exon1:c.C62T:p.S21L	293T-3A
1	111425409	G	OVGP1	exonic	synonymous SNV	OVGP1:NM_002557:exon4:c.C291T:p.I97I	293T-3A
1	111426625	G	OVGP1	exonic	synonymous SNV	OVGP1:NM_002557:exon3:c.C72T:p.L24L	293T-3A
1	112525999	G	ST7L	UTR3	NA	NA	293T-3A
1	112541972	G	ST7L	exonic	synonymous SNV	ST7L:NM_001308264:exon13:c.C1059T:p.I353I;ST7L:NM_138728:exon13:c.C1515T:p.I505I;ST7L:NM_017744:exon14:c.C1608T:p.I536I;ST7L:NM_138727:exon14:c.C1557T:p.I519I;ST7L:NM_138729:exon14:c.C1608T:p.I536I	293T-3A
1	112610882	G	ST7L	exonic	nonsynonymous SNV	ST7L:NM_017744:exon3:c.C410T:p.S137L;ST7L:NM_138727:exon3:c.C359T:p.S120L;ST7L:NM_138728:exon3:c.C410T:p.S137L;ST7L:NM_138729:exon3:c.C410T:p.S137L	293T-3A
1	112699935	C	MOV10	exonic	synonymous SNV	MOV10:NM_001130079:exon19:c.C2751T:p.I917I;MOV10:NM_020963:exon19:c.C2751T:p.I917I;MOV10:NM_001286072:exon20:c.C2583T:p.I861I	293T-3A
1	112703018	G	RHOC	exonic	synonymous SNV	RHOC:NM_001042678:exon3:c.C258T:p.I86I;RHOC:NM_001042679:exon4:c.C258T:p.I86I;RHOC:NM_175744:exon4:c.C258T:p.I86I	293T-3A
1	113763877	G	RSBN1	UTR3	NA	NA	293T-3A
1	113811964	G	RSBN1	exonic	nonsynonymous SNV	RSBN1:NM_018364:exon1:c.C449T:p.S150L	293T-3A
1	113967779	C	HIPK1	exonic	nonsynonymous SNV	HIPK1:NM_181358:exon10:c.C1213T:p.H405Y;HIPK1:NM_198269:exon11:c.C1273T:p.H425Y;HIPK1:NM_152696:exon12:c.C2395T:p.H799Y;HIPK1:NM_198268:exon12:c.C2395T:p.H799Y	293T-3A
1	113970018	C	HIPK1	exonic	nonsynonymous SNV	HIPK1:NM_181358:exon12:c.C1652T:p.S551F;HIPK1:NM_198269:exon13:c.C1712T:p.S571F;HIPK1:NM_152696:exon14:c.C2834T:p.S945F;HIPK1:NM_198268:exon14:c.C2834T:p.S945F	293T-3A
1	113973154	C	HIPK1	exonic	nonsynonymous SNV	HIPK1:NM_181358:exon14:c.C2093T:p.S698L;HIPK1:NM_198269:exon15:c.C2153T:p.S718L;HIPK1:NM_198268:exon16:c.C3275T:p.S1092L	293T-3A
1	114394807	G	TRIM33	UTR3	NA	NA	293T-3A
1	114717129	G	CSDE1	UTR3	NA	NA	293T-3G
1	116584970	G	IGSF3	exonic	synonymous SNV	IGSF3:NM_001007237:exon9:c.C2523T:p.L841L;IGSF3:NM_001542:exon9:c.C2583T:p.L861L	293T-3A
1	116967032	C	PTGFRN	exonic	synonymous SNV	PTGFRN:NM_020440:exon6:c.C1761T:p.I587I	293T-3A
1	117096230	C	TTF2	exonic	synonymous SNV	TTF2:NM_003594:exon20:c.C3117T:p.I1039I	293T-3A, 293T-3G
1	117864774	G	GDAP2	UTR3	NA	NA	293T-3A
1	117869861	G	GDAP2	UTR3	NA	NA	293T-3A
1	117929469	G	GDAP2	UTR5	NA	NA	293T-3G
1	119031394	G	WARS2	UTR3	NA	NA	293T-3A
1	119076433	G	WARS2	exonic	nonsynonymous SNV	WARS2:NM_015836:exon2:c.C265T:p.R89W;WARS2:NM_201263:exon2:c.C265T:p.R89W	293T-3A
1	119734729	C	PHGDH	exonic	synonymous SNV	PHGDH:NM_006623:exon6:c.C606T:p.F202F	293T-3A
1	119744172	C	PHGDH	UTR3	NA	NA	293T-3G
1	119963645	G	NOTCH2	exonic	nonsynonymous SNV	NOTCH2:NM_001200001:exon11:c.C1844T:p.P615L;NOTCH2:NM_024408:exon11:c.C1844T:p.P615L	293T-3G
1	120454097	C	NBPF8	exonic	nonsynonymous SNV	NBPF8:NM_001037501:exon10:c.C1568T:p.A523V	293T-3B
1	145825921	C	POLR3C	exonic	stopgain	POLR3C:NM_001303456:exon2:c.C184T:p.Q62X;POLR3C:NM_006468:exon2:c.C145T:p.Q49X	293T-3A
1	145826901	C	POLR3C	exonic	nonsynonymous SNV	POLR3C:NM_001303456:exon4:c.C524T:p.S175L;POLR3C:NM_006468:exon4:c.C485T:p.S162L	293T-3A
1	145842522	C	POLR3C	UTR3	NA	NA	293T-3A
1	145842662	C	POLR3C	UTR3	NA	NA	293T-3A
1	145924365	G	GNRHR2	ncRNA_exonic	NA	NA	293T-3G
1	147622278	C	BCL9	exonic	synonymous SNV	BCL9:NM_004326:exon9:c.C2910T:p.P970P	293T-3G
1	149925919	G	SF3B4	exonic	nonsynonymous SNV	SF3B4:NM_005850:exon4:c.C830T:p.S277L	293T-3A
1	150077197	C	VPS45	exonic	nonsynonymous SNV	VPS45:NM_001279355:exon3:c.C173T:p.S58L;VPS45:NM_001279354:exon6:c.C434T:p.S145L;VPS45:NM_007259:exon6:c.C542T:p.S181L	293T-3A
1	150157424	C	PLEKHO1	exonic	stopgain	PLEKHO1:NM_016274:exon5:c.C463T:p.R155X	293T-3A
1	150266576	G	APH1A	exonic	synonymous SNV	APH1A:NM_001243771:exon5:c.C519T:p.I173I;APH1A:NM_001243772:exon5:c.C480T:p.I160I;APH1A:NM_001077628:exon6:c.C690T:p.I230I;APH1A:NM_016022:exon6:c.C690T:p.I230I	293T-3A
1	150268720	G	APH1A	exonic	nonsynonymous SNV	APH1A:NM_001077628:exon1:c.C91T:p.R31C;APH1A:NM_001243771:exon1:c.C91T:p.R31C;APH1A:NM_001243772:exon1:c.C91T:p.R31C;APH1A:NM_016022:exon1:c.C91T:p.R31C	293T-3A
1	150293966	C	MRPS21	UTR5	NA	NA	293T-3A
1	150328435	C	PRPF3	exonic	nonsynonymous SNV	PRPF3:NM_004698:exon4:c.C392T:p.S131L	293T-3A
1	150647893	G	GOLPH3L	UTR3	NA	NA	293T-3A
1	150967419	G	CERS2	exonic	synonymous SNV	CERS2:NM_022075:exon7:c.C585T:p.F195F;CERS2:NM_181746:exon7:c.C585T:p.F195F	293T-3A
1	150974630	G	CERS2	UTR5	NA	NA	293T-3G
1	151024657	C	PRUNE	exonic	stopgain	PRUNE:NM_001303242:exon4:c.C382T:p.R128X;PRUNE:NM_021222:exon4:c.C382T:p.R128X	293T-3A
1	151024665	C	PRUNE	exonic	synonymous SNV	PRUNE:NM_001303242:exon4:c.C390T:p.I130I;PRUNE:NM_021222:exon4:c.C390T:p.I130I	293T-3A
1	151067278	C	MLLT11	exonic	synonymous SNV	MLLT11:NM_006818:exon2:c.C54T:p.P18P	293T-3G
1	151067479	C	MLLT11	exonic	synonymous SNV	MLLT11:NM_006818:exon2:c.C255T:p.F85F	293T-3A
1	151166959	C	SCNM1;TNFAIP8L2-SCNM1	exonic	stopgain	TNFAIP8L2-SCNM1:NM_001204848:exon3:c.C43T:p.R15X;SCNM1:NM_001204856:exon3:c.C43T:p.R15X;SCNM1:NM_024041:exon3:c.C148T:p.R50X	293T-3A
1	151238194	C	PIP5K1A	exonic	synonymous SNV	PIP5K1A:NM_001135637:exon9:c.C1119T:p.I373I;PIP5K1A:NM_003557:exon9:c.C1119T:p.I373I;PIP5K1A:NM_001135638:exon10:c.C1158T:p.I386I	293T-3A
1	151264832	C	PSMD4	exonic	synonymous SNV	PSMD4:NM_002810:exon4:c.C283T:p.L95L	293T-3A
1	151267293	C	PSMD4	exonic	stopgain	PSMD4:NM_002810:exon10:c.C1084T:p.Q362X	293T-3G
1	151286847	C	ZNF687	exonic	nonsynonymous SNV	ZNF687:NM_001304764:exon2:c.C556T:p.R186W;ZNF687:NM_020832:exon2:c.C556T:p.R186W;ZNF687:NM_001304763:exon3:c.C556T:p.R186W	293T-3A
1	151301864	G	PI4KB	exonic	stopgain	PI4KB:NM_001198775:exon6:c.C733T:p.Q245X;PI4KB:NM_001198774:exon7:c.C1684T:p.Q562X;PI4KB:NM_001198773:exon9:c.C1684T:p.Q562X;PI4KB:NM_002651:exon9:c.C1765T:p.Q589X	293T-3A
1	151302287	G	PI4KB	exonic	nonsynonymous SNV	PI4KB:NM_001198775:exon5:c.C536T:p.S179L;PI4KB:NM_001198774:exon6:c.C1487T:p.S496L;PI4KB:NM_001198773:exon8:c.C1487T:p.S496L;PI4KB:NM_002651:exon8:c.C1568T:p.S523L	293T-3A
1	151341231	G	RFX5	UTR3	NA	NA	293T-3A
1	153642008	C	CHTOP	intronic	NA	NA	293T-3A
1	153661289	C	SNAPIN	exonic	synonymous SNV	SNAPIN:NM_012437:exon4:c.C399T:p.S133S	293T-3G
1	153664115	G	ILF2	exonic	synonymous SNV	ILF2:NM_001267809:exon10:c.C558T:p.I186I;ILF2:NM_004515:exon10:c.C672T:p.I224I	293T-3A
1	153807429	G	GATAD2B	UTR3	NA	NA	293T-3A
1	153818890	G	GATAD2B	exonic	synonymous SNV	GATAD2B:NM_020699:exon4:c.C498T:p.I166I	293T-3A
1	153949379	G	CRTC2	exonic	synonymous SNV	CRTC2:NM_181715:exon12:c.C1410T:p.V470V	293T-3A
1	154207375	G	C1orf43	UTR3	NA	NA	293T-3A
1	154263391	C	UBAP2L	UTR3	NA	NA	293T-3A
1	154349371	C	ATP8B2	UTR3	NA	NA	293T-3A
1	154582756	G	ADAR	UTR3	NA	NA	293T-3A
1	154583775	G	ADAR	UTR3	NA	NA	293T-3A
1	154601667	G	ADAR	exonic	synonymous SNV	ADAR:NM_001025107:exon2:c.C90T:p.T30T;ADAR:NM_001111:exon2:c.C975T:p.T325T;ADAR:NM_001193495:exon2:c.C90T:p.T30T;ADAR:NM_015840:exon2:c.C975T:p.T325T;ADAR:NM_015841:exon2:c.C975T:p.T325T	293T-3G
1	154959776	G	PYGO2	exonic	nonsynonymous SNV	PYGO2:NM_138300:exon3:c.C224T:p.S75F	293T-3A
1	154967751	G	SHC1	exonic	synonymous SNV	SHC1:NM_001130040:exon7:c.C903T:p.I301I;SHC1:NM_183001:exon7:c.C903T:p.I301I;SHC1:NM_001130041:exon8:c.C573T:p.I191I;SHC1:NM_001202859:exon8:c.C438T:p.I146I;SHC1:NM_003029:exon8:c.C573T:p.I191I	293T-3A
1	154988269	C	FLAD1	exonic	synonymous SNV	FLAD1:NM_025207:exon2:c.C537T:p.I179I;FLAD1:NM_001184891:exon3:c.C246T:p.I82I;FLAD1:NM_001184892:exon3:c.C240T:p.I80I;FLAD1:NM_201398:exon3:c.C246T:p.I82I	293T-3A
1	155056452	C	ADAM15	exonic	synonymous SNV	ADAM15:NM_001261464:exon10:c.C1011T:p.F337F;ADAM15:NM_001261465:exon10:c.C981T:p.F327F;ADAM15:NM_001261466:exon10:c.C933T:p.F311F;ADAM15:NM_003815:exon10:c.C981T:p.F327F;ADAM15:NM_207191:exon10:c.C981T:p.F327F;ADAM15:NM_207194:exon10:c.C981T:p.F327F;ADAM15:NM_207195:exon10:c.C981T:p.F327F;ADAM15:NM_207196:exon10:c.C981T:p.F327F;ADAM15:NM_207197:exon10:c.C981T:p.F327F	293T-3A
1	155062315	C	ADAM15	exonic	nonsynonymous SNV	ADAM15:NM_207191:exon19:c.C2278T:p.R760W;ADAM15:NM_001261464:exon20:c.C2378T:p.S793L;ADAM15:NM_001261465:exon20:c.C2350T:p.R784W;ADAM15:NM_003815:exon20:c.C2348T:p.S783L;ADAM15:NM_207194:exon21:c.C2423T:p.S808L;ADAM15:NM_207195:exon21:c.C2420T:p.S807L;ADAM15:NM_207196:exon22:c.C2492T:p.S831L;ADAM15:NM_207197:exon22:c.C2495T:p.S832L	293T-3A
1	155135965	C	SLC50A1	exonic	nonsynonymous SNV	SLC50A1:NM_001122837:exon1:c.C13T:p.H5Y;SLC50A1:NM_001287586:exon1:c.C13T:p.H5Y;SLC50A1:NM_001287587:exon1:c.C13T:p.H5Y;SLC50A1:NM_001287588:exon1:c.C13T:p.H5Y;SLC50A1:NM_001287589:exon1:c.C13T:p.H5Y	293T-3A
1	155210413	C	MTX1	exonic	nonsynonymous SNV	MTX1:NM_002455:exon2:c.C596T:p.S199L;MTX1:NM_198883:exon2:c.C596T:p.S199L	293T-3A
1	155250628	G	FAM189B	exonic	synonymous SNV	FAM189B:NM_198264:exon6:c.C870T:p.F290F;FAM189B:NM_001267608:exon8:c.C1104T:p.F368F;FAM189B:NM_006589:exon9:c.C1158T:p.F386F	293T-3A
1	155258887	G	SCAMP3	exonic	synonymous SNV	SCAMP3:NM_052837:exon4:c.C378T:p.I126I;SCAMP3:NM_005698:exon5:c.C456T:p.I152I	293T-3A
1	155308009	G	FDPS	upstream	NA	NA	293T-3B
1	155343691	G	ASH1L	exonic	nonsynonymous SNV	ASH1L:NM_018489:exon23:c.C8033T:p.P2678L	293T-3G
1	155612311	C	MSTO1	exonic	nonsynonymous SNV	MSTO1:NM_001256532:exon8:c.C808T:p.R270C;MSTO1:NM_001256533:exon8:c.C808T:p.R270C;MSTO1:NM_018116:exon8:c.C808T:p.R270C	293T-3A
1	155659916	G	YY1AP1	exonic	nonsynonymous SNV	YY1AP1:NM_001198899:exon8:c.C1961T:p.S654F;YY1AP1:NM_001198900:exon10:c.C1961T:p.S654F;YY1AP1:NM_001198901:exon10:c.C1994T:p.S665F;YY1AP1:NM_001198902:exon10:c.C1994T:p.S665F;YY1AP1:NM_001198903:exon10:c.C2408T:p.S803F;YY1AP1:NM_001198904:exon10:c.C2348T:p.S783F;YY1AP1:NM_001198905:exon11:c.C1934T:p.S645F;YY1AP1:NM_139118:exon11:c.C2132T:p.S711F;YY1AP1:NM_139119:exon11:c.C1994T:p.S665F;YY1AP1:NM_…	293T-3A
1	155660565	G	YY1AP1	exonic	nonsynonymous SNV	YY1AP1:NM_001198899:exon8:c.C1312T:p.R438W;YY1AP1:NM_001198900:exon10:c.C1312T:p.R438W;YY1AP1:NM_001198901:exon10:c.C1345T:p.R449W;YY1AP1:NM_001198902:exon10:c.C1345T:p.R449W;YY1AP1:NM_001198903:exon10:c.C1759T:p.R587W;YY1AP1:NM_001198904:exon10:c.C1699T:p.R567W;YY1AP1:NM_001198905:exon11:c.C1285T:p.R429W;YY1AP1:NM_139118:exon11:c.C1483T:p.R495W;YY1AP1:NM_139119:exon11:c.C1345T:p.R449W;YY1AP1:NM_…	293T-3B
1	155676604	G	YY1AP1	exonic	stopgain	YY1AP1:NM_001198899:exon2:c.C235T:p.Q79X;YY1AP1:NM_001198900:exon4:c.C235T:p.Q79X;YY1AP1:NM_001198901:exon4:c.C268T:p.Q90X;YY1AP1:NM_001198902:exon4:c.C268T:p.Q90X;YY1AP1:NM_001198903:exon4:c.C682T:p.Q228X;YY1AP1:NM_001198904:exon4:c.C682T:p.Q228X;YY1AP1:NM_001198905:exon5:c.C268T:p.Q90X;YY1AP1:NM_001198906:exon5:c.C466T:p.Q156X;YY1AP1:NM_139118:exon5:c.C466T:p.Q156X;YY1AP1:NM_139119:exon5:c.C268…	293T-3A
1	155777678	G	GON4L	exonic	stopgain	GON4L:NM_001282856:exon15:c.C2035T:p.Q679X;GON4L:NM_001282858:exon15:c.C2035T:p.Q679X;GON4L:NM_001282860:exon15:c.C2035T:p.Q679X;GON4L:NM_001282861:exon15:c.C2035T:p.Q679X;GON4L:NM_032292:exon15:c.C2035T:p.Q679X	293T-3A
1	155813740	G	GON4L	exonic	nonsynonymous SNV	GON4L:NM_001282856:exon10:c.C1346T:p.P449L;GON4L:NM_001282858:exon10:c.C1346T:p.P449L;GON4L:NM_001282860:exon10:c.C1346T:p.P449L;GON4L:NM_001282861:exon10:c.C1346T:p.P449L;GON4L:NM_032292:exon10:c.C1346T:p.P449L	293T-3G
1	155899778	G	RIT1	UTR3	NA	NA	293T-3A
1	155926741	G	KIAA0907	exonic	nonsynonymous SNV	KIAA0907:NM_014949:exon6:c.C616T:p.H206Y	293T-3A
1	155950428	G	ARHGEF2	exonic	stopgain	ARHGEF2:NM_001162383:exon21:c.C2758T:p.R920X;ARHGEF2:NM_001162384:exon21:c.C2755T:p.R919X;ARHGEF2:NM_004723:exon21:c.C2674T:p.R892X	293T-3A
1	156009392	G	SSR2	UTR3	NA	NA	293T-3A
1	156114854	C	LMNA	UTR5	NA	NA	293T-3A
1	156200397	C	SLC25A44	exonic	stopgain	SLC25A44:NM_001286184:exon2:c.C550T:p.R184X;SLC25A44:NM_014655:exon2:c.C550T:p.R184X	293T-3A
1	156210815	C	SLC25A44	UTR3	NA	NA	293T-3A
1	156211706	C	SLC25A44	UTR3	NA	NA	293T-3A
1	156260555	G	SMG5	exonic	synonymous SNV	SMG5:NM_015327:exon15:c.C2179T:p.L727L	293T-3A
1	156263517	G	SMG5	exonic	nonsynonymous SNV	SMG5:NM_015327:exon13:c.C1909T:p.R637W	293T-3A
1	156266009	G	SMG5	exonic	nonsynonymous SNV	SMG5:NM_015327:exon12:c.C1627T:p.R543W	Monocyte-hypoxia
1	156768026	C	PRCC	exonic	synonymous SNV	PRCC:NM_005973:exon1:c.C255T:p.F85F	293T-3A
1	158328227	G	CD1B	UTR3	NA	NA	Macrophage-M1
1	160278382	G	PEX19	UTR3	NA	NA	293T-3A
1	160279170	G	PEX19	UTR3	NA	NA	293T-3A
1	160307164	G	COPA	exonic	nonsynonymous SNV	COPA:NM_001098398:exon14:c.C1301T:p.S434L;COPA:NM_004371:exon14:c.C1301T:p.S434L	293T-3A
1	160344811	C	NCSTN	exonic	stopgain	NCSTN:NM_001290186:exon2:c.C175T:p.Q59X;NCSTN:NM_015331:exon2:c.C175T:p.Q59X;NCSTN:NM_001290184:exon3:c.C115T:p.Q39X	293T-3A
1	160354174	C	NCSTN	exonic	synonymous SNV	NCSTN:NM_001290186:exon8:c.C822T:p.I274I;NCSTN:NM_015331:exon11:c.C1236T:p.I412I;NCSTN:NM_001290184:exon12:c.C1176T:p.I392I	293T-3A
1	160428178	C	VANGL2	UTR3	NA	NA	293T-3A
1	161000638	G	F11R	exonic	synonymous SNV	F11R:NM_016946:exon4:c.C381T:p.I127I	293T-3A, Monocyte-hypoxia
1	161160869	C	USP21	exonic	nonsynonymous SNV	USP21:NM_012475:exon2:c.C229T:p.R77C;USP21:NM_001014443:exon3:c.C229T:p.R77C	293T-3A
1	161164597	C	USP21	exonic	stopgain	USP21:NM_012475:exon10:c.C1369T:p.R457X;USP21:NM_001014443:exon11:c.C1369T:p.R457X	293T-3A
1	161175088	G	B4GALT3	exonic	nonsynonymous SNV	B4GALT3:NM_001199873:exon4:c.C394T:p.R132C;B4GALT3:NM_001199874:exon4:c.C394T:p.R132C;B4GALT3:NM_003779:exon4:c.C394T:p.R132C	293T-3A
1	161175907	G	B4GALT3	exonic	nonsynonymous SNV	B4GALT3:NM_001199873:exon3:c.C154T:p.R52C;B4GALT3:NM_001199874:exon3:c.C154T:p.R52C;B4GALT3:NM_003779:exon3:c.C154T:p.R52C	293T-3A
1	161543002	G	FCGR3A	UTR3	NA	NA	Monocyte-hypoxia
1	161750104	C	DUSP12	exonic	synonymous SNV	DUSP12:NM_007240:exon1:c.C303T:p.I101I	293T-3A
1	162524961	C	UHMK1	UTR3	NA	NA	293T-3A
1	162529087	C	UHMK1	UTR3	NA	NA	293T-3A
1	162805458	C	HSD17B7	exonic	nonsynonymous SNV	HSD17B7:NM_016371:exon8:c.C869T:p.T290I	293T-3B
1	165655405	C	MGST3	exonic	synonymous SNV	MGST3:NM_004528:exon6:c.C360T:p.I120I	293T-3A, Macrophage-M1
1	165698469	G	ALDH9A1	exonic	synonymous SNV	ALDH9A1:NM_000696:exon1:c.C90T:p.F30F	293T-3A
1	167420543	C	POU2F1	UTR3	NA	NA	293T-3A
1	167773312	C	MPZL1	exonic	synonymous SNV	MPZL1:NM_003953:exon4:c.C549T:p.I183I;MPZL1:NM_024569:exon4:c.C549T:p.I183I	293T-3A
1	168004578	C	DCAF6	exonic	nonsynonymous SNV	DCAF6:NM_001198957:exon9:c.C1070T:p.S357L;DCAF6:NM_001017977:exon10:c.C1163T:p.S388L;DCAF6:NM_001198956:exon10:c.C1163T:p.S388L;DCAF6:NM_018442:exon10:c.C1163T:p.S388L	293T-3A
1	168199923	C	TIPRL	exonic	synonymous SNV	TIPRL:NM_152902:exon7:c.C696T:p.F232F	293T-3A
1	168246103	C	ANKRD36BP1	ncRNA_exonic	NA	NA	293T-3A
1	169111455	C	ATP1B1	exonic	synonymous SNV	ATP1B1:NM_001677:exon2:c.C183T:p.I61I	293T-3A
1	169982007	G	KIFAP3	exonic	nonsynonymous SNV	KIFAP3:NM_001204516:exon14:c.C1631T:p.S544F;KIFAP3:NM_001204517:exon15:c.C1643T:p.S548F;KIFAP3:NM_014970:exon15:c.C1763T:p.S588F;KIFAP3:NM_001204514:exon16:c.C1529T:p.S510F	293T-3A
1	171500101	C	PRRC2C	intronic	NA	NA	Monocyte-hypoxia
1	171513040	C	PRRC2C	exonic	nonsynonymous SNV	PRRC2C:NM_015172:exon3:c.C152T:p.S51L	293T-3A
1	171592992	C	PRRC2C	UTR3	NA	NA	293T-3A
1	172570670	C	SUCO	exonic	nonsynonymous SNV	SUCO:NM_001282750:exon8:c.C878T:p.S293F;SUCO:NM_014283:exon9:c.C989T:p.S330F;SUCO:NM_016227:exon9:c.C1463T:p.S488F	293T-3A
1	172609982	C	SUCO	exonic	nonsynonymous SNV	SUCO:NM_001282751:exon22:c.C1799T:p.S600F;SUCO:NM_001282750:exon23:c.C2375T:p.S792F;SUCO:NM_016227:exon23:c.C3941T:p.S1314F;SUCO:NM_014283:exon24:c.C3488T:p.S1163F	293T-3A
1	172610006	C	SUCO	exonic	nonsynonymous SNV	SUCO:NM_001282751:exon22:c.C1823T:p.S608L;SUCO:NM_001282750:exon23:c.C2399T:p.S800L;SUCO:NM_016227:exon23:c.C3965T:p.S1322L;SUCO:NM_014283:exon24:c.C3512T:p.S1171L	293T-3A
1	173857717	C	DARS2	UTR3	NA	NA	293T-3G
1	173935772	G	RC3H1	UTR3	NA	NA	293T-3A, 293T-3G
1	173961819	G	RC3H1	exonic	nonsynonymous SNV	RC3H1:NM_001300850:exon11:c.C2108T:p.S703L;RC3H1:NM_001300851:exon11:c.C2108T:p.S703L;RC3H1:NM_001300852:exon11:c.C2108T:p.S703L;RC3H1:NM_172071:exon11:c.C2108T:p.S703L	293T-3A
1	173965037	G	RC3H1	exonic	nonsynonymous SNV	RC3H1:NM_001300850:exon9:c.C1418T:p.S473L;RC3H1:NM_001300851:exon9:c.C1418T:p.S473L;RC3H1:NM_001300852:exon9:c.C1418T:p.S473L;RC3H1:NM_172071:exon9:c.C1418T:p.S473L	293T-3A
1	178452506	C	RASAL2	exonic	synonymous SNV	RASAL2:NM_004841:exon9:c.C1419T:p.I473I;RASAL2:NM_170692:exon11:c.C1863T:p.I621I	293T-3A
1	178476371	C	RASAL2	UTR3	NA	NA	293T-3A
1	178476987	C	RASAL2	UTR3	NA	NA	293T-3A, 293T-3G
1	179087973	C	TOR3A	exonic	synonymous SNV	TOR3A:NM_022371:exon4:c.C702T:p.F234F	293T-3A
1	179345030	C	SOAT1	exonic	synonymous SNV	SOAT1:NM_001252511:exon10:c.C897T:p.F299F;SOAT1:NM_001252512:exon10:c.C876T:p.F292F;SOAT1:NM_003101:exon11:c.C1071T:p.F357F	293T-3A
1	179841603	G	TOR1AIP2	UTR3	NA	NA	293T-3A
1	179842190	G	TOR1AIP2	UTR3	NA	NA	293T-3A
1	179987255	C	CEP350	exonic	nonsynonymous SNV	CEP350:NM_014810:exon3:c.C89T:p.S30L	293T-3A
1	180175990	C	QSOX1	exonic	nonsynonymous SNV	QSOX1:NM_001004128:exon4:c.C472T:p.H158Y;QSOX1:NM_002826:exon4:c.C472T:p.H158Y	293T-3A
1	180275291	G	LHX4-AS1;LHX4	upstream;downstream	NA	NA	293T-3A
1	180803445	C	XPR1	exonic	nonsynonymous SNV	XPR1:NM_001135669:exon4:c.C281T:p.S94L;XPR1:NM_004736:exon4:c.C281T:p.S94L	293T-3A
1	181055298	C	MR1	UTR3	NA	NA	293T-3A
1	182839884	G	DHX9	intronic	NA	NA	293T-3G
1	182858153	C	DHX9	exonic	synonymous SNV	DHX9:NM_001357:exon8:c.C723T:p.S241S	293T-3G
1	182881352	C	DHX9	exonic	stopgain	DHX9:NM_001357:exon23:c.C2713T:p.R905X	293T-3A
1	183136518	C	LAMC1	exonic	nonsynonymous SNV	LAMC1:NM_002293:exon25:c.C4247T:p.A1416V	293T-3B
1	183143096	C	LAMC1	UTR3	NA	NA	293T-3A
1	183533245	C	SMG7	exonic	nonsynonymous SNV	SMG7:NM_001174061:exon8:c.C799T:p.R267C;SMG7:NM_173156:exon9:c.C925T:p.R309C;SMG7:NM_201568:exon9:c.C925T:p.R309C;SMG7:NM_201569:exon9:c.C925T:p.R309C	293T-3A, Monocyte-hypoxia
1	183553142	C	SMG7	exonic	stopgain	SMG7:NM_201569:exon23:c.C3478T:p.Q1160X	293T-3A
1	184073320	C	TSEN15	UTR3	NA	NA	293T-3G
1	185305434	G	IVNS1ABP	intronic	NA	NA	293T-3A
1	186323778	G	TPR	exonic	stopgain	TPR:NM_003292:exon43:c.C6205T:p.R2069X	293T-3A
1	193084632	C	TROVE2	exonic	synonymous SNV	TROVE2:NM_001042369:exon9:c.C1518T:p.F506F;TROVE2:NM_001042370:exon9:c.C1518T:p.F506F;TROVE2:NM_001173524:exon9:c.C1518T:p.F506F;TROVE2:NM_001173525:exon9:c.C1518T:p.F506F;TROVE2:NM_004600:exon9:c.C1518T:p.F506F	293T-3A
1	193249744	C	CDC73	exonic	synonymous SNV	CDC73:NM_024529:exon16:c.C1432T:p.L478L	293T-3A
1	197101153	G	ASPM	exonic	stopgain	ASPM:NM_018136:exon18:c.C8098T:p.R2700X	293T-3A
1	197139813	G	ASPM	exonic	synonymous SNV	ASPM:NM_001206846:exon4:c.C1980T:p.I660I;ASPM:NM_018136:exon4:c.C1980T:p.I660I	293T-3A
1	198320880	C	NEK7	UTR3	NA	NA	293T-3A
1	200620460	G	KIF14	UTR5	NA	NA	293T-3A
1	201143946	G	TMEM9	exonic	synonymous SNV	TMEM9:NM_001288565:exon4:c.C273T:p.I91I;TMEM9:NM_001288564:exon5:c.C273T:p.I91I;TMEM9:NM_001288566:exon5:c.C273T:p.I91I;TMEM9:NM_001288567:exon5:c.C273T:p.I91I;TMEM9:NM_001288568:exon5:c.C273T:p.I91I;TMEM9:NM_001288569:exon5:c.C273T:p.I91I;TMEM9:NM_001288570:exon5:c.C282T:p.I94I;TMEM9:NM_001288571:exon5:c.C348T:p.I116I;TMEM9:NM_016456:exon5:c.C273T:p.I91I	293T-3A
1	201468412	G	PHLDA3	exonic	synonymous SNV	PHLDA3:NM_012396:exon1:c.C375T:p.L125L	293T-3A
1	201877012	C	IPO9	UTR3	NA	NA	293T-3G
1	201877659	C	IPO9	UTR3	NA	NA	293T-3A
1	201969881	C	TIMM17A	UTR3	NA	NA	293T-3G
1	202138416	G	ARL8A	exonic	synonymous SNV	ARL8A:NM_001256129:exon2:c.C156T:p.T52T;ARL8A:NM_138795:exon2:c.C156T:p.T52T	293T-3G
1	202472022	G	PPP1R12B	intronic	NA	NA	293T-3A
1	202733498	G	KDM5B	exonic	nonsynonymous SNV	KDM5B:NM_006618:exon23:c.C3812T:p.S1271L;KDM5B:NM_001314042:exon24:c.C3920T:p.S1307L	293T-3A
1	202808255	G	KDM5B	exonic	synonymous SNV	KDM5B:NM_001314042:exon1:c.C51T:p.L17L;KDM5B:NM_006618:exon1:c.C51T:p.L17L	293T-3A
1	202891654	G	KLHL12	UTR3	NA	NA	293T-3A
1	203852269	C	ZC3H11A	exonic	nonsynonymous SNV	ZC3H11A:NM_014827:exon20:c.C2303T:p.S768F	293T-3A, 293T-3G
1	203853330	C	ZC3H11A	UTR3	NA	NA	293T-3A
1	203853901	C	ZC3H11A	UTR3	NA	NA	293T-3A
1	207050794	G	YOD1	exonic	synonymous SNV	YOD1:NM_018566:exon1:c.C237T:p.I79I;YOD1:NM_001276320:exon3:c.C105T:p.I35I	293T-3A
1	210242343	C	SERTAD4	UTR3	NA	NA	293T-3A
1	211573572	G	RD3;SLC30A1	intergenic	NA	NA	293T-3A
1	211578088	G	SLC30A1	exonic	synonymous SNV	SLC30A1:NM_021194:exon1:c.C525T:p.I175I	293T-3A
1	211578298	G	SLC30A1	exonic	synonymous SNV	SLC30A1:NM_021194:exon1:c.C315T:p.I105I	293T-3A
1	211744138	G	LPGAT1	UTR3	NA	NA	293T-3G
1	211747430	G	LPGAT1	UTR3	NA	NA	293T-3A
1	211829158	G	LPGAT1	exonic	stopgain	LPGAT1:NM_014873:exon2:c.C139T:p.R47X	293T-3A
1	212016974	G	INTS7	exonic	nonsynonymous SNV	INTS7:NM_001199809:exon3:c.C274T:p.H92Y;INTS7:NM_001199811:exon4:c.C421T:p.H141Y;INTS7:NM_001199812:exon4:c.C421T:p.H141Y;INTS7:NM_015434:exon4:c.C421T:p.H141Y	293T-3A
1	212446251	C	NENF	UTR3	NA	NA	293T-3A
1	214350266	G	PTPN14	UTR3	NA	NA	293T-3A
1	214353467	G	PTPN14	UTR3	NA	NA	293T-3A
1	214356715	G	PTPN14	UTR3	NA	NA	293T-3A
1	214357881	G	PTPN14	UTR3	NA	NA	293T-3A
1	214645984	C	CENPF	exonic	synonymous SNV	CENPF:NM_016343:exon13:c.C6414T:p.I2138I	293T-3A
1	219968740	G	EPRS	UTR3	NA	NA	293T-3A, 293T-3G
1	220147651	C	IARS2	UTR3	NA	NA	293T-3A
1	220190447	G	RAB3GAP2	exonic	stopgain	RAB3GAP2:NM_012414:exon15:c.C1561T:p.Q521X	293T-3A
1	220796688	C	MARC1	exonic	synonymous SNV	MARC1:NM_022746:exon3:c.C495T:p.T165T	293T-3G
1	222660287	C	MIA3	exonic	stopgain	MIA3:NM_001300867:exon19:c.C1720T:p.R574X;MIA3:NM_198551:exon24:c.C5086T:p.R1696X	293T-3A
1	222664054	C	MIA3	exonic	synonymous SNV	MIA3:NM_001300867:exon22:c.C1953T:p.T651T;MIA3:NM_198551:exon27:c.C5319T:p.T1773T	293T-3G
1	223712652	C	CAPN2	exonic	synonymous SNV	CAPN2:NM_001748:exon1:c.C12T:p.I4I	293T-3A
1	223795849	G	TP53BP2	exonic	nonsynonymous SNV	TP53BP2:NM_001031685:exon13:c.C2690T:p.P897L;TP53BP2:NM_005426:exon14:c.C2303T:p.P768L	293T-3G
1	223798220	G	TP53BP2	exonic	nonsynonymous SNV	TP53BP2:NM_001031685:exon12:c.C1943T:p.S648L;TP53BP2:NM_005426:exon13:c.C1556T:p.S519L	293T-3A
1	224159293	C	FBXO28	UTR3	NA	NA	293T-3A
1	224227590	G	LOC101927164	ncRNA_exonic	NA	NA	293T-3A
1	224289696	G	NVL	exonic	stopgain	NVL:NM_001243146:exon11:c.C796T:p.Q266X;NVL:NM_001243147:exon12:c.C1090T:p.Q364X;NVL:NM_206840:exon12:c.C1045T:p.Q349X;NVL:NM_002533:exon13:c.C1363T:p.Q455X	293T-3A, 293T-3G
1	224385980	G	WDR26	UTR3	NA	NA	293T-3B
1	224389598	G	WDR26	UTR3	NA	NA	293T-3A
1	225403404	G	LBR	exonic	stopgain	LBR:NM_002296:exon14:c.C1747T:p.R583X;LBR:NM_194442:exon14:c.C1747T:p.R583X	293T-3G
1	225496279	G	ENAH	UTR3	NA	NA	293T-3A
1	225496854	G	ENAH	UTR3	NA	NA	293T-3A
1	225496972	G	ENAH	UTR3	NA	NA	293T-3A
1	225652734	G	ENAH	UTR5	NA	NA	293T-3A
1	225921240	G	PYCR2	exonic	synonymous SNV	PYCR2:NM_001271681:exon5:c.C543T:p.I181I;PYCR2:NM_013328:exon6:c.C765T:p.I255I	293T-3A
1	226186634	G	ACBD3	exonic	synonymous SNV	ACBD3:NM_022735:exon1:c.C42T:p.V14V	293T-3A
1	226361434	G	PARP1	UTR3	NA	NA	293T-3G
1	226407902	G	PARP1	exonic	stopgain	PARP1:NM_001618:exon1:c.C28T:p.R10X	293T-3A
1	226982725	C	ADCK3	exonic	nonsynonymous SNV	ADCK3:NM_020247:exon7:c.C901T:p.R301W	293T-3B
1	226983783	C	ADCK3	exonic	synonymous SNV	ADCK3:NM_020247:exon10:c.C1185T:p.I395I	293T-3A
1	226986482	C	ADCK3	exonic	synonymous SNV	ADCK3:NM_020247:exon15:c.C1689T:p.I563I	293T-3A
1	226986503	C	ADCK3	exonic	synonymous SNV	ADCK3:NM_020247:exon15:c.C1710T:p.F570F	293T-3A
1	226993254	G	CDC42BPA	UTR3	NA	NA	293T-3A
1	226994012	G	CDC42BPA	UTR3	NA	NA	293T-3A
1	227654522	C	ZNF678	exonic	nonsynonymous SNV	ZNF678:NM_178549:exon4:c.C437T:p.S146L	293T-3A
1	227780637	C	SNAP47	exonic	synonymous SNV	SNAP47:NM_053052:exon5:c.C1359T:p.I453I	293T-3A
1	228090145	C	ARF1	intronic	NA	NA	293T-3A
1	228097141	C	ARF1	exonic	synonymous SNV	ARF1:NM_001024226:exon2:c.C27T:p.F9F;ARF1:NM_001024227:exon2:c.C27T:p.F9F;ARF1:NM_001024228:exon2:c.C27T:p.F9F;ARF1:NM_001658:exon2:c.C27T:p.F9F	293T-3A
1	228098130	C	ARF1	UTR3	NA	NA	293T-3A, Macrophage-M1
1	228098538	C	ARF1	UTR3	NA	NA	293T-3A, Monocyte-hypoxia
1	228146900	C	GUK1	exonic	synonymous SNV	GUK1:NM_001159390:exon4:c.C276T:p.I92I;GUK1:NM_001159391:exon4:c.C213T:p.I71I;GUK1:NM_001242839:exon4:c.C213T:p.I71I;GUK1:NM_001242840:exon4:c.C276T:p.I92I;GUK1:NM_000858:exon5:c.C213T:p.I71I	293T-3A
1	228148868	C	GUK1	UTR3	NA	NA	293T-3A, Macrophage-M1
1	228494543	C	RNF187	UTR3	NA	NA	293T-3G
1	228743620	C	RHOU	exonic	synonymous SNV	RHOU:NM_021205:exon3:c.C657T:p.I219I	293T-3A
1	228744640	C	RHOU	UTR3	NA	NA	293T-3A
1	229303836	C	RAB4A	UTR3	NA	NA	293T-3A
1	229322087	G	CCSAP	UTR3	NA	NA	293T-3G
1	229323120	G	CCSAP	UTR3	NA	NA	293T-3A
1	229593361	G	TAF5L	UTR3	NA	NA	293T-3G
1	229626283	C	URB2	UTR5	NA	NA	293T-3G
1	230236021	C	GALNT2	exonic	nonsynonymous SNV	GALNT2:NM_001291866:exon4:c.C268T:p.R90W;GALNT2:NM_004481:exon4:c.C382T:p.R128W	293T-3B
1	230838502	G	C1orf198	UTR3	NA	NA	293T-3A
1	231277590	C	GNPAT	UTR3	NA	NA	293T-3A
1	231542596	C	TSNAX	exonic	stopgain	TSNAX:NM_005999:exon4:c.C352T:p.R118X	293T-3A
1	231694294	C	DISC1	exonic	nonsynonymous SNV	DISC1:NM_001012957:exon2:c.C536T:p.S179L;DISC1:NM_001012958:exon2:c.C536T:p.S179L;DISC1:NM_001012959:exon2:c.C536T:p.S179L;DISC1:NM_001164537:exon2:c.C536T:p.S179L;DISC1:NM_001164538:exon2:c.C536T:p.S179L;DISC1:NM_001164539:exon2:c.C536T:p.S179L;DISC1:NM_001164540:exon2:c.C536T:p.S179L;DISC1:NM_001164541:exon2:c.C536T:p.S179L;DISC1:NM_001164542:exon2:c.C536T:p.S179L;DISC1:NM_001164544:exon2:c.C53…	293T-3A
1	233135140	G	PCNXL2	exonic	nonsynonymous SNV	PCNXL2:NM_014801:exon21:c.C3710T:p.S1237L	293T-3A
1	233218061	G	PCNXL2	exonic	synonymous SNV	PCNXL2:NM_014801:exon11:c.C2628T:p.V876V	293T-3A
1	233258908	G	PCNXL2	exonic	synonymous SNV	PCNXL2:NM_014801:exon5:c.C954T:p.I318I	293T-3A
1	233353853	C	KIAA1804	exonic	nonsynonymous SNV	KIAA1804:NM_032435:exon3:c.C1033T:p.R345W	293T-3A
1	234607068	G	IRF2BP2	UTR3	NA	NA	293T-3G
1	235128692	G	TOMM20	exonic	synonymous SNV	TOMM20:NM_014765:exon1:c.C24T:p.I8I	293T-3A, Macrophage-M1, Monocyte-hypoxia
1	235220304	G	ARID4B	exonic	synonymous SNV	ARID4B:NM_001206794:exon15:c.C1405T:p.L469L;ARID4B:NM_016374:exon15:c.C1405T:p.L469L;ARID4B:NM_031371:exon15:c.C1405T:p.L469L	293T-3A
1	235342650	C	GGPS1	exonic	nonsynonymous SNV	GGPS1:NM_001037277:exon4:c.C781T:p.R261C	293T-3A
1	235343773	C	GGPS1	UTR3	NA	NA	293T-3B
1	235595450	G	MIR5096	ncRNA_intronic	NA	NA	293T-3A, 293T-3G
1	235976945	G	NID1	UTR3	NA	NA	293T-3A
1	236025921	G	NID1	exonic	synonymous SNV	NID1:NM_002508:exon8:c.C1959T:p.L653L	293T-3A
1	236029644	G	NID1	exonic	synonymous SNV	NID1:NM_002508:exon7:c.C1644T:p.I548I	293T-3A
1	236550873	G	HEATR1;LGALS8	UTR3	NA	NA	293T-3A
1	236863474	C	MTR	exonic	synonymous SNV	MTR:NM_001291939:exon21:c.C2172T:p.I724I;MTR:NM_001291940:exon21:c.C1104T:p.I368I;MTR:NM_000254:exon22:c.C2325T:p.I775I	293T-3A
1	236898161	C	MTR	UTR3	NA	NA	293T-3A
1	236899154	C	MTR	UTR3	NA	NA	293T-3A
1	241631480	G	CHML	UTR3	NA	NA	293T-3G
1	243164427	G	CEP170	exonic	nonsynonymous SNV	CEP170:NM_001042404:exon12:c.C3239T:p.S1080L;CEP170:NM_001042405:exon12:c.C3239T:p.S1080L;CEP170:NM_014812:exon13:c.C3533T:p.S1178L	293T-3A
1	244054347	C	ZBTB18	exonic	synonymous SNV	ZBTB18:NM_006352:exon1:c.C546T:p.N182N;ZBTB18:NM_001278196:exon2:c.C546T:p.N182N;ZBTB18:NM_205768:exon2:c.C573T:p.N191N	293T-3A
1	244705726	C	DESI2	exonic	synonymous SNV	DESI2:NM_001297746:exon4:c.C423T:p.A141A;DESI2:NM_016076:exon5:c.C522T:p.A174A	293T-3G
1	244706486	C	DESI2	UTR3	NA	NA	293T-3A
1	246667950	C	CNST	UTR3	NA	NA	293T-3A
1	247156706	G	ZNF124	exonic	nonsynonymous SNV	ZNF124:NM_001297568:exon4:c.C916T:p.R306C;ZNF124:NM_003431:exon4:c.C730T:p.R244C	293T-3A
1	247157042	G	ZNF124	exonic	nonsynonymous SNV	ZNF124:NM_001297568:exon4:c.C580T:p.R194C;ZNF124:NM_003431:exon4:c.C394T:p.R132C	293T-3A, 293T-3B
1	247301224	G	ZNF496	exonic	synonymous SNV	ZNF496:NM_032752:exon9:c.C1059T:p.I353I	293T-3A
1	248811486	G	SH3BP5L	UTR3	NA	NA	293T-3A
1	248811664	G	SH3BP5L	UTR3	NA	NA	293T-3A
1	248816644	G	SH3BP5L	exonic	nonsynonymous SNV	SH3BP5L:NM_030645:exon4:c.C265T:p.R89W	293T-3A
1	248849060	C	ZNF672	UTR3	NA	NA	293T-3A
1	248849341	C	ZNF672	UTR3	NA	NA	293T-3A
10	254063	C	ZMYND11	UTR3	NA	NA	293T-3A
10	5455019	C	NET1	exonic	synonymous SNV	NET1:NM_005863:exon8:c.C936T:p.I312I;NET1:NM_001047160:exon10:c.C1098T:p.I366I	293T-3A
10	5747802	C	FAM208B	exonic	nonsynonymous SNV	FAM208B:NM_017782:exon15:c.C4381T:p.P1461S	293T-3A
10	5908952	C	FBXO18	exonic	stopgain	FBXO18:NM_001258452:exon4:c.C559T:p.R187X;FBXO18:NM_178150:exon4:c.C781T:p.R261X;FBXO18:NM_001258453:exon5:c.C559T:p.R187X;FBXO18:NM_032807:exon5:c.C934T:p.R312X	293T-3A
10	5927502	C	FBXO18	exonic	synonymous SNV	FBXO18:NM_178150:exon19:c.C2790T:p.I930I;FBXO18:NM_001258452:exon20:c.C2619T:p.I873I;FBXO18:NM_001258453:exon20:c.C2568T:p.I856I;FBXO18:NM_032807:exon20:c.C2943T:p.I981I	293T-3A
10	7284021	G	SFMBT2	exonic	nonsynonymous SNV	SFMBT2:NM_001018039:exon6:c.C655T:p.R219C;SFMBT2:NM_001029880:exon6:c.C655T:p.R219C	293T-3A
10	7964683	C	TAF3	exonic	synonymous SNV	TAF3:NM_031923:exon3:c.C1173T:p.I391I	293T-3A
10	11852093	C	PROSER2	exonic	nonsynonymous SNV	PROSER2:NM_153256:exon2:c.C16T:p.R6W	293T-3A
10	11955501	G	UPF2	exonic	stopgain	UPF2:NM_015542:exon14:c.C2581T:p.Q861X;UPF2:NM_080599:exon14:c.C2581T:p.Q861X	293T-3A
10	12149865	C	SEC61A2	exonic	synonymous SNV	SEC61A2:NM_001142628:exon5:c.C300T:p.I100I;SEC61A2:NM_001142627:exon6:c.C366T:p.I122I;SEC61A2:NM_018144:exon6:c.C366T:p.I122I	293T-3A
10	12250397	C	CDC123	UTR3	NA	NA	293T-3A
10	13278291	G	PHYH	UTR3	NA	NA	293T-3A
10	13288474	G	PHYH	exonic	synonymous SNV	PHYH:NM_001037537:exon5:c.C264T:p.L88L;PHYH:NM_006214:exon6:c.C564T:p.L188L	293T-3A
10	13499888	G	BEND7	exonic	nonsynonymous SNV	BEND7:NM_001100912:exon2:c.C182T:p.S61L;BEND7:NM_152751:exon3:c.C182T:p.S61L	293T-3A
10	14843551	C	HSPA14	exonic	synonymous SNV	HSPA14:NM_001278205:exon4:c.C402T:p.F134F	293T-3A
10	15778755	G	FAM188A	UTR3	NA	NA	293T-3A
10	15784904	G	FAM188A	intronic	NA	NA	293T-3A
10	16484540	C	PTER	exonic	synonymous SNV	PTER:NM_001261836:exon2:c.C156T:p.I52I;PTER:NM_001001484:exon3:c.C156T:p.I52I;PTER:NM_001261837:exon3:c.C156T:p.I52I;PTER:NM_030664:exon3:c.C156T:p.I52I	293T-3A
10	16505102	C	PTER	exonic	nonsynonymous SNV	PTER:NM_001261838:exon3:c.C334T:p.L112F;PTER:NM_001261836:exon4:c.C781T:p.L261F;PTER:NM_001001484:exon5:c.C781T:p.L261F;PTER:NM_030664:exon5:c.C781T:p.L261F	293T-3G
10	16752548	G	RSU1	exonic	nonsynonymous SNV	RSU1:NM_152724:exon6:c.C430T:p.P144S;RSU1:NM_012425:exon7:c.C589T:p.P197S	293T-3G
10	17229406	C	VIM-AS1	ncRNA_exonic	NA	NA	293T-3A
10	17235301	C	VIM	exonic	nonsynonymous SNV	VIM:NM_003380:exon7:c.C1141T:p.R381C	293T-3A, Monocyte-hypoxia
10	17714720	C	STAM	exonic	synonymous SNV	STAM:NM_003473:exon14:c.C1563T:p.P521P	293T-3G
10	18512909	G	CACNB2	intronic	NA	NA	293T-3A
10	18651288	G	NSUN6	UTR5	NA	NA	293T-3A
10	21534782	C	MLLT10	exonic	synonymous SNV	MLLT10:NM_001195626:exon1:c.C138T:p.G46G;MLLT10:NM_001195627:exon2:c.C138T:p.G46G;MLLT10:NM_001195628:exon2:c.C138T:p.G46G;MLLT10:NM_001195630:exon2:c.C138T:p.G46G;MLLT10:NM_004641:exon2:c.C138T:p.G46G	293T-3G
10	22329639	C	BMI1;COMMD3-BMI1	UTR3	NA	NA	293T-3A
10	24583716	G	ARHGAP21	UTR3	NA	NA	293T-3A
10	24607897	G	ARHGAP21	exonic	nonsynonymous SNV	ARHGAP21:NM_020824:exon10:c.C2429T:p.P810L	293T-3B
10	26746458	C	PDSS1	exonic	synonymous SNV	PDSS1:NM_014317:exon12:c.C1233T:p.L411L	293T-3A
10	26771151	G	ABI1	intronic	NA	NA	Monocyte-hypoxia
10	27035011	G	ANKRD26	exonic	stopgain	ANKRD26:NM_001256053:exon24:c.C3436T:p.R1146X;ANKRD26:NM_014915:exon24:c.C3439T:p.R1147X	293T-3A
10	27131934	G	YME1L1	exonic	synonymous SNV	YME1L1:NM_001253866:exon7:c.C684T:p.F228F;YME1L1:NM_014263:exon8:c.C783T:p.F261F;YME1L1:NM_139312:exon9:c.C954T:p.F318F	293T-3A, 293T-3B
10	27158591	C	MASTL	exonic	stopgain	MASTL:NM_001172303:exon2:c.C229T:p.Q77X;MASTL:NM_001172304:exon2:c.C229T:p.Q77X;MASTL:NM_032844:exon2:c.C229T:p.Q77X	293T-3A
10	27208324	G	ACBD5	exonic	synonymous SNV	ACBD5:NM_001301254:exon7:c.C795T:p.L265L;ACBD5:NM_001301252:exon8:c.C999T:p.L333L;ACBD5:NM_001271512:exon9:c.C1320T:p.L440L;ACBD5:NM_001301251:exon9:c.C999T:p.L333L;ACBD5:NM_001301253:exon9:c.C999T:p.L333L;ACBD5:NM_001042473:exon10:c.C1221T:p.L407L;ACBD5:NM_145698:exon10:c.C1326T:p.L442L	293T-3A
10	27504408	C	RAB18	exonic	synonymous SNV	RAB18:NM_001256410:exon1:c.C39T:p.I13I;RAB18:NM_001256411:exon1:c.C39T:p.I13I;RAB18:NM_001256412:exon1:c.C39T:p.I13I;RAB18:NM_001256415:exon1:c.C39T:p.I13I;RAB18:NM_021252:exon1:c.C39T:p.I13I	293T-3A
10	31521777	C	ZEB1	exonic	synonymous SNV	ZEB1:NM_001174093:exon6:c.C2382T:p.I794I;ZEB1:NM_001174095:exon6:c.C2241T:p.I747I;ZEB1:NM_001128128:exon7:c.C2394T:p.I798I;ZEB1:NM_001174094:exon7:c.C2391T:p.I797I;ZEB1:NM_001174096:exon7:c.C2445T:p.I815I;ZEB1:NM_030751:exon7:c.C2442T:p.I814I	293T-3A
10	32958175	G	ITGB1	UTR5	NA	NA	293T-3G, Monocyte-hypoxia
10	35530234	C	CCNY	exonic	synonymous SNV	CCNY:NM_001282854:exon5:c.C171T:p.I57I;CCNY:NM_001282852:exon6:c.C495T:p.I165I;CCNY:NM_145012:exon7:c.C570T:p.I190I;CCNY:NM_001282853:exon8:c.C408T:p.I136I;CCNY:NM_181698:exon9:c.C408T:p.I136I	293T-3A
10	38058347	C	ZNF33A	UTR3	NA	NA	293T-3A
10	38119254	C	ZNF37A	UTR3	NA	NA	293T-3A
10	42514449	G	ZNF37BP	ncRNA_exonic	NA	NA	293T-3A
10	42519945	G	ZNF37BP	ncRNA_exonic	NA	NA	293T-3A
10	43183994	C	CSGALNACT2	UTR3	NA	NA	293T-3A
10	45434334	C	ALOX5	intronic	NA	NA	Monocyte-hypoxia
10	45461339	G	MARCH8	exonic	synonymous SNV	MARCH8:NM_001002266:exon5:c.C315T:p.F105F;MARCH8:NM_145021:exon5:c.C315T:p.F105F;MARCH8:NM_001282866:exon6:c.C1161T:p.F387F	293T-3A
10	45750798	C	FAM21C	exonic	synonymous SNV	FAM21C:NM_001169106:exon10:c.C891T:p.I297I;FAM21C:NM_001169107:exon10:c.C891T:p.I297I;FAM21C:NM_015262:exon10:c.C891T:p.I297I	293T-3A
10	45972608	C	TIMM23	UTR5	NA	NA	293T-3A
10	46003516	C	TIMM23	UTR3	NA	NA	293T-3G
10	46010424	G	NCOA4	exonic	synonymous SNV	NCOA4:NM_001145262:exon8:c.C1497T:p.I499I;NCOA4:NM_001145263:exon8:c.C1497T:p.I499I;NCOA4:NM_005437:exon8:c.C1497T:p.I499I;NCOA4:NM_001145260:exon9:c.C1545T:p.I515I;NCOA4:NM_001145261:exon9:c.C1545T:p.I515I	293T-3A
10	49819434	G	PARG	exonic	nonsynonymous SNV	PARG:NM_001303489:exon15:c.C1595T:p.P532L;PARG:NM_001303487:exon17:c.C2513T:p.P838L;PARG:NM_001303486:exon18:c.C2591T:p.P864L;PARG:NM_003631:exon18:c.C2837T:p.P946L	293T-3G
10	51697797	G	CSTF2T	exonic	stopgain	CSTF2T:NM_015235:exon1:c.C1753T:p.Q585X	293T-3A
10	58287740	C	CISD1	UTR3	NA	NA	293T-3A, 293T-3G
10	60108996	G	ANK3	exonic	nonsynonymous SNV	ANK3:NM_001149:exon5:c.C409T:p.H137Y;ANK3:NM_020987:exon27:c.C3007T:p.H1003Y;ANK3:NM_001204403:exon28:c.C2989T:p.H997Y;ANK3:NM_001204404:exon28:c.C3010T:p.H1004Y	293T-3A, 293T-3G
10	60778541	C	CDK1	UTR5	NA	NA	293T-3G
10	62198122	G	RTKN2	exonic	nonsynonymous SNV	RTKN2:NM_145307:exon12:c.C1616T:p.S539L	293T-3A
10	62806148	C	ADO	UTR3	NA	NA	293T-3A
10	62806522	C	ADO	UTR3	NA	NA	293T-3A, 293T-3G
10	63190924	G	JMJD1C	exonic	synonymous SNV	JMJD1C:NM_001282948:exon16:c.C5715T:p.A1905A;JMJD1C:NM_032776:exon17:c.C6261T:p.A2087A	293T-3G
10	68691436	C	TET1	exonic	synonymous SNV	TET1:NM_030625:exon12:c.C6033T:p.I2011I	293T-3A
10	68694925	C	TET1	downstream	NA	NA	293T-3A
10	68982584	C	DDX21	exonic	synonymous SNV	DDX21:NM_001256910:exon15:c.C1920T:p.A640A;DDX21:NM_004728:exon15:c.C2124T:p.A708A	293T-3G
10	68982943	C	DDX21	UTR3	NA	NA	293T-3A
10	69202451	C	SUPV3L1	exonic	nonsynonymous SNV	SUPV3L1:NM_003171:exon12:c.C1531T:p.H511Y;SUPV3L1:NM_001301683:exon13:c.C1138T:p.H380Y	293T-3A
10	69343964	C	HK1	exonic	synonymous SNV	HK1:NM_000188:exon2:c.C201T:p.F67F;HK1:NM_033496:exon2:c.C198T:p.F66F;HK1:NM_033497:exon5:c.C213T:p.F71F;HK1:NM_033498:exon5:c.C213T:p.F71F;HK1:NM_033500:exon6:c.C165T:p.F55F	293T-3A
10	69398670	C	HK1	exonic	synonymous SNV	HK1:NM_000188:exon17:c.C2451T:p.I817I;HK1:NM_033496:exon17:c.C2448T:p.I816I;HK1:NM_033497:exon20:c.C2463T:p.I821I;HK1:NM_033498:exon20:c.C2463T:p.I821I;HK1:NM_033500:exon21:c.C2415T:p.I805I	293T-3A
10	69485170	C	TSPAN15	exonic	synonymous SNV	TSPAN15:NM_012339:exon3:c.C312T:p.I104I	293T-3A
10	70151793	G	SAR1A	UTR3	NA	NA	293T-3A, Monocyte-hypoxia
10	70428072	C	EIF4EBP2	UTR3	NA	NA	293T-3A
10	70854801	C	SGPL1	exonic	stopgain	SGPL1:NM_003901:exon5:c.C355T:p.Q119X	293T-3G
10	70879206	C	SGPL1	UTR3	NA	NA	293T-3G
10	71301927	C	UNC5B	UTR3	NA	NA	293T-3G
10	71750721	G	C10orf54	UTR3	NA	NA	Macrophage-M1, Monocyte-hypoxia
10	72233080	C	ANAPC16	exonic	synonymous SNV	ANAPC16:NM_001242548:exon3:c.C222T:p.I74I;ANAPC16:NM_001242547:exon4:c.C297T:p.I99I;ANAPC16:NM_173473:exon4:c.C297T:p.I99I;ANAPC16:NM_001242546:exon5:c.C297T:p.I99I	293T-3A
10	73250281	G	DNAJC9-AS1	ncRNA_intronic	NA	NA	293T-3G
10	73760720	C	SEC24C	exonic	synonymous SNV	SEC24C:NM_198597:exon6:c.C858T:p.F286F;SEC24C:NM_004922:exon7:c.C858T:p.F286F	293T-3A
10	73763953	C	SEC24C	exonic	synonymous SNV	SEC24C:NM_198597:exon8:c.C1197T:p.I399I;SEC24C:NM_004922:exon9:c.C1197T:p.I399I	293T-3A
10	73801495	C	ZSWIM8	exonic	stopgain	ZSWIM8:NM_001242488:exon26:c.C5398T:p.R1800X	293T-3A
10	73812820	G	CAMK2G	UTR3	NA	NA	293T-3A
10	73813557	G	CAMK2G	UTR3	NA	NA	293T-3A
10	73813968	G	CAMK2G	UTR3	NA	NA	293T-3A
10	73847243	G	CAMK2G	exonic	synonymous SNV	CAMK2G:NM_001204492:exon10:c.C801T:p.L267L;CAMK2G:NM_001222:exon10:c.C801T:p.L267L;CAMK2G:NM_172169:exon10:c.C801T:p.L267L;CAMK2G:NM_172170:exon10:c.C801T:p.L267L;CAMK2G:NM_172171:exon10:c.C801T:p.L267L;CAMK2G:NM_172173:exon10:c.C801T:p.L267L	293T-3A
10	73849044	G	CAMK2G	exonic	synonymous SNV	CAMK2G:NM_001204492:exon7:c.C486T:p.I162I;CAMK2G:NM_001222:exon7:c.C486T:p.I162I;CAMK2G:NM_172169:exon7:c.C486T:p.I162I;CAMK2G:NM_172170:exon7:c.C486T:p.I162I;CAMK2G:NM_172171:exon7:c.C486T:p.I162I;CAMK2G:NM_172173:exon7:c.C486T:p.I162I	293T-3A
10	74070808	C	VCL	exonic	synonymous SNV	VCL:NM_003373:exon3:c.C378T:p.F126F;VCL:NM_014000:exon3:c.C378T:p.F126F	293T-3A, 293T-3G
10	74119674	C	VCL	UTR3	NA	NA	293T-3A
10	74134133	G	AP3M1	exonic	synonymous SNV	AP3M1:NM_012095:exon4:c.C477T:p.T159T;AP3M1:NM_207012:exon5:c.C477T:p.T159T	293T-3G
10	75176434	C	SAMD8	exonic	synonymous SNV	SAMD8:NM_001174156:exon6:c.C990T:p.L330L	293T-3A
10	77792134	G	DLG5	UTR3	NA	NA	293T-3A
10	77976747	G	POLR3A	UTR3	NA	NA	293T-3A
10	77977112	G	POLR3A	UTR3	NA	NA	293T-3A, 293T-3G
10	77977339	G	POLR3A	UTR3	NA	NA	293T-3A
10	78017606	G	POLR3A	exonic	nonsynonymous SNV	POLR3A:NM_007055:exon10:c.C1400T:p.S467L	293T-3A, 293T-3B
10	79382851	G	ZCCHC24	UTR3	NA	NA	293T-3A
10	80170860	G	ANXA11	exonic	synonymous SNV	ANXA11:NM_001157:exon3:c.C111T:p.I37I;ANXA11:NM_145868:exon4:c.C111T:p.I37I;ANXA11:NM_001278407:exon5:c.C111T:p.I37I;ANXA11:NM_001278408:exon5:c.C111T:p.I37I;ANXA11:NM_001278409:exon5:c.C12T:p.I4I;ANXA11:NM_145869:exon5:c.C111T:p.I37I	293T-3A, Macrophage-M1, Monocyte-hypoxia
10	80432150	C	FAM213A	UTR3	NA	NA	293T-3A
10	80509315	C	TSPAN14	exonic	synonymous SNV	TSPAN14:NM_030927:exon5:c.C294T:p.I98I	Macrophage-M1, Monocyte-hypoxia
10	84438639	C	CCSER2	exonic	nonsynonymous SNV	CCSER2:NM_001284242:exon3:c.C277T:p.R93W;CCSER2:NM_001284243:exon3:c.C277T:p.R93W;CCSER2:NM_001284240:exon6:c.C1996T:p.R666W;CCSER2:NM_018999:exon6:c.C1996T:p.R666W	293T-3A
10	86436318	G	WAPL	UTR3	NA	NA	293T-3A
10	87094443	G	GLUD1	exonic	synonymous SNV	GLUD1:NM_005271:exon1:c.C327T:p.I109I	293T-3A
10	87817968	G	ATAD1	UTR5	NA	NA	293T-3A
10	88941239	G	ACTA2	exonic	synonymous SNV	ACTA2:NM_001141945:exon6:c.C606T:p.F202F;ACTA2:NM_001613:exon6:c.C606T:p.F202F	293T-3A
10	89719546	C	KIF20B	exonic	nonsynonymous SNV	KIF20B:NM_001284259:exon13:c.C1562T:p.S521L;KIF20B:NM_016195:exon13:c.C1562T:p.S521L	293T-3A
10	89772719	C	KIF20B	exonic	nonsynonymous SNV	KIF20B:NM_001284259:exon32:c.C5273T:p.S1758L;KIF20B:NM_016195:exon32:c.C5153T:p.S1718L	293T-3A
10	91848522	C	TNKS2	exonic	nonsynonymous SNV	TNKS2:NM_025235:exon19:c.C2498T:p.S833L	293T-3A
10	91924072	C	BTAF1	UTR5	NA	NA	293T-3G
10	92291422	C	MARCH5	UTR5	NA	NA	293T-3A
10	92351271	C	MARCH5	UTR3	NA	NA	293T-3G
10	92453717	G	IDE	UTR3	NA	NA	293T-3A
10	94337865	G	NOC3L	exonic	nonsynonymous SNV	NOC3L:NM_022451:exon19:c.C2101T:p.H701Y	293T-3A
10	94604321	C	HELLS;CYP2C18	intergenic	NA	NA	293T-3A
10	95237650	G	PDLIM1	UTR3	NA	NA	293T-3A
10	95290934	G	PDLIM1	UTR5	NA	NA	293T-3A
10	95606281	G	ALDH18A1	UTR3	NA	NA	293T-3A
10	96060707	C	ENTPD1-AS1	ncRNA_intronic	NA	NA	293T-3G
10	96986154	C	C10orf12	downstream	NA	NA	293T-3A
10	96988124	C	C10orf12;SLIT1	intergenic	NA	NA	293T-3A, 293T-3G
10	96990198	C	C10orf12;SLIT1	intergenic	NA	NA	293T-3A
10	97222558	G	ARHGAP19-SLIT1	ncRNA_intronic	NA	NA	293T-3A
10	97334006	G	FRAT2	exonic	synonymous SNV	FRAT2:NM_012083:exon1:c.C567T:p.I189I	293T-3A
10	97370756	G	RRP12	exonic	nonsynonymous SNV	RRP12:NM_001284337:exon19:c.C2243T:p.S748L;RRP12:NM_001145114:exon20:c.C2360T:p.S787L;RRP12:NM_015179:exon22:c.C2543T:p.S848L	293T-3A
10	97372109	G	RRP12	exonic	synonymous SNV	RRP12:NM_001284337:exon17:c.C2007T:p.I669I;RRP12:NM_001145114:exon18:c.C2124T:p.I708I;RRP12:NM_015179:exon20:c.C2307T:p.I769I	293T-3A
10	97452137	C	ZDHHC16	exonic	synonymous SNV	ZDHHC16:NM_001287804:exon3:c.C291T:p.I97I;ZDHHC16:NM_032327:exon3:c.C291T:p.I97I;ZDHHC16:NM_198043:exon3:c.C291T:p.I97I;ZDHHC16:NM_198044:exon3:c.C291T:p.I97I;ZDHHC16:NM_001287803:exon4:c.C291T:p.I97I;ZDHHC16:NM_198046:exon4:c.C291T:p.I97I	293T-3A
10	97498316	G	MMS19	exonic	synonymous SNV	MMS19:NM_001289403:exon1:c.C69T:p.F23F;MMS19:NM_022362:exon1:c.C69T:p.F23F;MMS19:NM_001289405:exon2:c.C69T:p.F23F	293T-3A
10	97615904	G	MORN4	UTR3	NA	NA	293T-3A
10	97616080	G	MORN4	UTR3	NA	NA	293T-3G
10	97675593	C	PI4K2A	UTR3	NA	NA	293T-3A
10	98209067	C	R3HCC1L	exonic	nonsynonymous SNV	R3HCC1L:NM_001256620:exon4:c.C953T:p.S318L;R3HCC1L:NM_014472:exon4:c.C953T:p.S318L;R3HCC1L:NM_001256619:exon5:c.C953T:p.S318L;R3HCC1L:NM_138469:exon5:c.C953T:p.S318L	293T-3A
10	98209785	C	R3HCC1L	exonic	synonymous SNV	R3HCC1L:NM_001256620:exon4:c.C1671T:p.I557I;R3HCC1L:NM_014472:exon4:c.C1671T:p.I557I;R3HCC1L:NM_001256619:exon5:c.C1671T:p.I557I;R3HCC1L:NM_138469:exon5:c.C1671T:p.I557I	293T-3A
10	98244772	C	R3HCC1L	UTR3	NA	NA	293T-3B
10	98418201	G	HPS1	exonic	synonymous SNV	HPS1:NM_001311345:exon18:c.C942T:p.I314I;HPS1:NM_000195:exon19:c.C1914T:p.I638I	293T-3A, Macrophage-M1, Monocyte-hypoxia
10	98442391	G	HPS1	intronic	NA	NA	293T-3A
10	99403743	G	GOT1	exonic	synonymous SNV	GOT1:NM_002079:exon6:c.C774T:p.S258S	293T-3G
10	99403838	G	GOT1	exonic	stopgain	GOT1:NM_002079:exon6:c.C679T:p.Q227X	293T-3A
10	99701051	C	ENTPD7	exonic	stopgain	ENTPD7:NM_020354:exon11:c.C1414T:p.R472X	293T-3A
10	99712531	G	COX15	UTR3	NA	NA	293T-3A
10	99713335	G	COX15	UTR3	NA	NA	293T-3A
10	99720989	G	COX15	exonic	nonsynonymous SNV	COX15:NM_004376:exon6:c.C830T:p.S277L;COX15:NM_078470:exon6:c.C830T:p.S277L	293T-3A
10	100188999	G	CHUK	UTR3	NA	NA	293T-3A
10	100236856	G	CWF19L1	exonic	synonymous SNV	CWF19L1:NM_001303406:exon9:c.C957T:p.I319I;CWF19L1:NM_001303407:exon11:c.C633T:p.I211I;CWF19L1:NM_001303405:exon12:c.C957T:p.I319I;CWF19L1:NM_018294:exon12:c.C1368T:p.I456I	293T-3A
10	100238036	G	CWF19L1	exonic	nonsynonymous SNV	CWF19L1:NM_001303406:exon8:c.C829T:p.H277Y;CWF19L1:NM_001303407:exon10:c.C505T:p.H169Y;CWF19L1:NM_001303404:exon11:c.C1240T:p.H414Y;CWF19L1:NM_001303405:exon11:c.C829T:p.H277Y;CWF19L1:NM_018294:exon11:c.C1240T:p.H414Y	293T-3A
10	100352431	C	SCD	exonic	nonsynonymous SNV	SCD:NM_005063:exon3:c.C376T:p.R126C	293T-3G, Macrophage-M1
10	100373797	C	OLMALINC	ncRNA_exonic	NA	NA	293T-3G
10	100547147	C	HIF1AN	exonic	nonsynonymous SNV	HIF1AN:NM_017902:exon7:c.C902T:p.P301L	293T-3G
10	100549712	C	HIF1AN	UTR3	NA	NA	293T-3A
10	100913172	C	SLF2	exonic	nonsynonymous SNV	SLF2:NM_001136123:exon1:c.C62T:p.S21L;SLF2:NM_001243770:exon1:c.C62T:p.S21L;SLF2:NM_018121:exon1:c.C62T:p.S21L	293T-3A
10	101582832	G	POLL	exonic	synonymous SNV	POLL:NM_001308382:exon4:c.C300T:p.I100I;POLL:NM_001174084:exon7:c.C1125T:p.I375I;POLL:NM_001174085:exon7:c.C849T:p.I283I;POLL:NM_013274:exon7:c.C1125T:p.I375I	293T-3A
10	101846522	G	C10orf76	UTR3	NA	NA	293T-3A
10	102109638	G	LDB1	exonic	nonsynonymous SNV	LDB1:NM_001113407:exon8:c.C694T:p.R232W;LDB1:NM_003893:exon8:c.C586T:p.R196W	293T-3A
10	102162180	C	NOLC1	exonic	nonsynonymous SNV	NOLC1:NM_001284388:exon13:c.C2041T:p.R681W;NOLC1:NM_001284389:exon13:c.C2014T:p.R672W;NOLC1:NM_004741:exon13:c.C2011T:p.R671W	293T-3B
10	102368823	C	GBF1	exonic	synonymous SNV	GBF1:NM_001199378:exon23:c.C2964T:p.L988L;GBF1:NM_001199379:exon23:c.C2961T:p.L987L;GBF1:NM_004193:exon23:c.C2961T:p.L987L	293T-3A
10	102380600	C	GBF1	exonic	nonsynonymous SNV	GBF1:NM_001199378:exon38:c.C5075T:p.S1692L;GBF1:NM_001199379:exon38:c.C5072T:p.S1691L;GBF1:NM_004193:exon38:c.C5084T:p.S1695L	293T-3A
10	102382261	C	GBF1	exonic	synonymous SNV	GBF1:NM_001199378:exon40:c.C5496T:p.I1832I;GBF1:NM_001199379:exon40:c.C5493T:p.I1831I;GBF1:NM_004193:exon40:c.C5505T:p.I1835I	293T-3A
10	102397996	C	NFKB2	exonic	nonsynonymous SNV	NFKB2:NM_001261403:exon8:c.C677T:p.S226L;NFKB2:NM_001077494:exon9:c.C677T:p.S226L;NFKB2:NM_001288724:exon9:c.C677T:p.S226L;NFKB2:NM_002502:exon9:c.C677T:p.S226L	293T-3A
10	102400098	C	NFKB2	exonic	synonymous SNV	NFKB2:NM_001261403:exon14:c.C1488T:p.I496I;NFKB2:NM_001077494:exon15:c.C1488T:p.I496I;NFKB2:NM_001288724:exon15:c.C1488T:p.I496I;NFKB2:NM_002502:exon15:c.C1488T:p.I496I	293T-3A
10	102400813	C	NFKB2	exonic	synonymous SNV	NFKB2:NM_001261403:exon16:c.C1957T:p.L653L;NFKB2:NM_001077494:exon17:c.C1957T:p.L653L;NFKB2:NM_001288724:exon17:c.C1957T:p.L653L;NFKB2:NM_002502:exon17:c.C1957T:p.L653L	293T-3A
10	102422062	C	FBXL15	exonic	synonymous SNV	FBXL15:NM_024326:exon3:c.C483T:p.L161L	293T-3A
10	102423419	G	CUEDC2	UTR3	NA	NA	293T-3A
10	102424733	G	CUEDC2	exonic	nonsynonymous SNV	CUEDC2:NM_024040:exon3:c.C134T:p.S45L	293T-3A
10	102455766	C	RPARP-AS1	ncRNA_exonic	NA	NA	293T-3A
10	102479506	G	ACTR1A	UTR3	NA	NA	293T-3A
10	102480179	G	ACTR1A	UTR3	NA	NA	293T-3A
10	102655155	C	TRIM8	exonic	nonsynonymous SNV	TRIM8:NM_030912:exon3:c.C742T:p.R248W	293T-3B
10	102657702	C	TRIM8	UTR3	NA	NA	293T-3A
10	102657945	C	TRIM8	UTR3	NA	NA	293T-3A
10	103090736	G	NT5C2	exonic	nonsynonymous SNV	NT5C2:NM_001134373:exon17:c.C1324T:p.R442C;NT5C2:NM_012229:exon18:c.C1324T:p.R442C	293T-3A
10	103099986	G	NT5C2	exonic	synonymous SNV	NT5C2:NM_001134373:exon8:c.C573T:p.F191F;NT5C2:NM_012229:exon9:c.C573T:p.F191F	293T-3A
10	103289835	C	INA	UTR3	NA	NA	293T-3A
10	103389093	G	USMG5	UTR3	NA	NA	293T-3A
10	103601978	G	SH3PXD2A	exonic	synonymous SNV	SH3PXD2A:NM_014631:exon14:c.C3156T:p.I1052I	293T-3A
10	103602807	G	SH3PXD2A	exonic	nonsynonymous SNV	SH3PXD2A:NM_014631:exon14:c.C2327T:p.P776L	293T-3G
10	104025711	C	SLK	exonic	synonymous SNV	SLK:NM_001304743:exon18:c.C3606T:p.T1202T;SLK:NM_014720:exon19:c.C3699T:p.T1233T	293T-3G
10	109907707	G	XPNPEP1	exonic	nonsynonymous SNV	XPNPEP1:NM_001167604:exon3:c.C230T:p.S77L;XPNPEP1:NM_020383:exon3:c.C230T:p.S77L	293T-3A
10	110124056	C	ADD3	exonic	stopgain	ADD3:NM_001121:exon10:c.C1183T:p.R395X;ADD3:NM_016824:exon10:c.C1183T:p.R395X;ADD3:NM_019903:exon10:c.C1183T:p.R395X	293T-3A
10	110133528	C	ADD3	exonic	synonymous SNV	ADD3:NM_001121:exon14:c.C1935T:p.S645S;ADD3:NM_019903:exon14:c.C1935T:p.S645S;ADD3:NM_016824:exon15:c.C2031T:p.S677S	293T-3G
10	110293317	G	SMNDC1	UTR3	NA	NA	293T-3A
10	110577854	C	SMC3	exonic	nonsynonymous SNV	SMC3:NM_005445:exon6:c.C290T:p.S97L	293T-3A
10	110899347	C	BBIP1;PDCD4	UTR3	NA	NA	293T-3A
10	110964708	C	SHOC2	exonic	nonsynonymous SNV	SHOC2:NM_001269039:exon1:c.C350T:p.S117L;SHOC2:NM_007373:exon2:c.C350T:p.S117L	293T-3A
10	111009751	C	SHOC2	exonic	synonymous SNV	SHOC2:NM_001269039:exon6:c.C1323T:p.P441P;SHOC2:NM_007373:exon8:c.C1461T:p.P487P	293T-3G
10	112151148	G	GPAM	UTR3	NA	NA	293T-3A
10	112152517	G	GPAM	UTR3	NA	NA	293T-3A
10	112430716	G	ZDHHC6	UTR3	NA	NA	293T-3A
10	112442329	G	ZDHHC6	exonic	nonsynonymous SNV	ZDHHC6:NM_001303134:exon4:c.C370T:p.H124Y;ZDHHC6:NM_022494:exon4:c.C382T:p.H128Y	293T-3A
10	112445362	G	ZDHHC6	exonic	synonymous SNV	ZDHHC6:NM_001303134:exon2:c.C75T:p.I25I;ZDHHC6:NM_022494:exon2:c.C75T:p.I25I	293T-3A
10	112538255	C	VTI1A	exonic	synonymous SNV	VTI1A:NM_145206:exon5:c.C352T:p.L118L	293T-3A
10	113729417	C	CASP7	exonic	nonsynonymous SNV	CASP7:NM_033340:exon8:c.C755T:p.P252L	293T-3G
10	113854850	C	NHLRC2	UTR5	NA	NA	293T-3G
10	113901774	C	NHLRC2	exonic	synonymous SNV	NHLRC2:NM_198514:exon7:c.C1248T:p.S416S	293T-3G
10	114122668	G	CCDC186	UTR3	NA	NA	293T-3A
10	114972170	C	TRUB1	exonic	nonsynonymous SNV	TRUB1:NM_139169:exon6:c.C632T:p.S211L	293T-3A
10	114976269	C	TRUB1	UTR3	NA	NA	293T-3A
10	116886017	G	SHTN1	UTR3	NA	NA	293T-3A
10	117374493	G	PDZD8	exonic	synonymous SNV	PDZD8:NM_173791:exon1:c.C735T:p.F245F	293T-3A
10	118310380	G	FAM204A	UTR3	NA	NA	293T-3A
10	119515597	G	RGS10	exonic	nonsynonymous SNV	RGS10:NM_001005339:exon4:c.C311T:p.S104L;RGS10:NM_002925:exon4:c.C269T:p.S90L	293T-3A, Macrophage-M1, Monocyte-hypoxia
10	119909071	C	SEC23IP	exonic	stopgain	SEC23IP:NM_007190:exon5:c.C1132T:p.Q378X	293T-3A
10	119918416	C	SEC23IP	exonic	synonymous SNV	SEC23IP:NM_007190:exon10:c.C1777T:p.L593L	293T-3G
10	120909219	C	WDR11	UTR3	NA	NA	293T-3G
10	122954050	G	C10orf88	exonic	synonymous SNV	C10orf88:NM_024942:exon1:c.C129T:p.F43F	293T-3A
10	125763896	C	EDRF1	UTR3	NA	NA	293T-3A
10	125796159	G	UROS	exonic	stopgain	UROS:NM_000375:exon8:c.C505T:p.Q169X	293T-3A
10	127032219	C	DOCK1	exonic	nonsynonymous SNV	DOCK1:NM_001290223:exon18:c.C1811T:p.S604L;DOCK1:NM_001380:exon18:c.C1748T:p.S583L	293T-3A
10	128105431	G	MKI67	exonic	synonymous SNV	MKI67:NM_001145966:exon12:c.C5329T:p.L1777L;MKI67:NM_002417:exon13:c.C6409T:p.L2137L	293T-3G
10	128107621	G	MKI67	exonic	synonymous SNV	MKI67:NM_001145966:exon12:c.C3139T:p.L1047L;MKI67:NM_002417:exon13:c.C4219T:p.L1407L	293T-3G
10	129840315	G	EBF3	exonic	synonymous SNV	EBF3:NM_001005463:exon15:c.C1554T:p.F518F	293T-3A
10	130160925	C	GLRX3	exonic	nonsynonymous SNV	GLRX3:NM_001199868:exon4:c.C406T:p.R136C;GLRX3:NM_006541:exon4:c.C406T:p.R136C	293T-3A
10	131968986	G	BNIP3	intronic	NA	NA	293T-3A
10	132198952	C	DPYSL4	exonic	synonymous SNV	DPYSL4:NM_006426:exon8:c.C792T:p.I264I	293T-3A
10	132205359	C	DPYSL4	UTR3	NA	NA	293T-3A
10	132205564	C	DPYSL4	UTR3	NA	NA	293T-3A
10	132782069	C	INPP5A	UTR3	NA	NA	293T-3A
10	132782780	C	INPP5A	UTR3	NA	NA	293T-3A
10	133285103	G	TUBGCP2	exonic	nonsynonymous SNV	TUBGCP2:NM_001256618:exon12:c.C1616T:p.S539L;TUBGCP2:NM_006659:exon13:c.C2006T:p.S669L;TUBGCP2:NM_001256617:exon14:c.C2090T:p.S697L	293T-3A
10	133312898	C	ZNF511	UTR3	NA	NA	293T-3G
10	133362701	G	ECHS1	UTR3	NA	NA	293T-3A
10	133362781	G	ECHS1	UTR3	NA	NA	293T-3A
11	215026	C	RIC8A	UTR3	NA	NA	293T-3A
11	249022	C	PSMD13	exonic	nonsynonymous SNV	PSMD13:NM_175932:exon7:c.C745T:p.R249W;PSMD13:NM_002817:exon9:c.C739T:p.R247W	293T-3B
11	309132	C	IFITM2	exonic	synonymous SNV	IFITM2:NM_006435:exon2:c.C366T:p.I122I	293T-3A
11	499165	G	RNH1	exonic	nonsynonymous SNV	RNH1:NM_203384:exon5:c.C464T:p.S155L;RNH1:NM_203385:exon5:c.C464T:p.S155L;RNH1:NM_203388:exon5:c.C464T:p.S155L;RNH1:NM_203389:exon5:c.C464T:p.S155L;RNH1:NM_002939:exon6:c.C464T:p.S155L;RNH1:NM_203383:exon6:c.C464T:p.S155L;RNH1:NM_203386:exon6:c.C464T:p.S155L;RNH1:NM_203387:exon6:c.C464T:p.S155L	293T-3A, Macrophage-M1, Monocyte-hypoxia
11	532595	G	HRAS	UTR3	NA	NA	293T-3A
11	747472	C	TALDO1	UTR5	NA	NA	293T-3A
11	755883	C	TALDO1	exonic	synonymous SNV	TALDO1:NM_006755:exon2:c.C102T:p.I34I	293T-3A, Macrophage-M1
11	792444	G	SLC25A22	exonic	nonsynonymous SNV	SLC25A22:NM_001191060:exon8:c.C602T:p.S201F;SLC25A22:NM_001191061:exon8:c.C602T:p.S201F;SLC25A22:NM_024698:exon8:c.C602T:p.S201F	293T-3A
11	803504	G	PIDD1	exonic	synonymous SNV	PIDD1:NM_145886:exon3:c.C379T:p.L127L;PIDD1:NM_145887:exon3:c.C379T:p.L127L	293T-3A
11	803631	G	PIDD1	intronic	NA	NA	293T-3A
11	1445375	C	BRSK2	exonic	synonymous SNV	BRSK2:NM_001256627:exon10:c.C894T:p.I298I;BRSK2:NM_001256629:exon10:c.C894T:p.I298I;BRSK2:NM_001256630:exon10:c.C1032T:p.I344I;BRSK2:NM_001282218:exon10:c.C714T:p.I238I;BRSK2:NM_003957:exon10:c.C894T:p.I298I	293T-3A
11	1753145	G	CTSD	UTR3	NA	NA	293T-3G
11	1753180	G	CTSD	UTR3	NA	NA	293T-3A
11	1757383	G	CTSD	exonic	synonymous SNV	CTSD:NM_001909:exon5:c.C645T:p.F215F	293T-3A
11	2403057	C	TSSC4	exonic	nonsynonymous SNV	TSSC4:NM_001297659:exon3:c.C424T:p.R142W;TSSC4:NM_005706:exon3:c.C424T:p.R142W;TSSC4:NM_001297658:exon4:c.C424T:p.R142W;TSSC4:NM_001297660:exon4:c.C424T:p.R142W;TSSC4:NM_001297661:exon4:c.C232T:p.R78W	293T-3A
11	2403411	C	TSSC4	exonic	synonymous SNV	TSSC4:NM_001297659:exon3:c.C778T:p.L260L;TSSC4:NM_005706:exon3:c.C778T:p.L260L;TSSC4:NM_001297658:exon4:c.C778T:p.L260L;TSSC4:NM_001297660:exon4:c.C778T:p.L260L;TSSC4:NM_001297661:exon4:c.C586T:p.L196L	293T-3A
11	2954138	G	NAP1L4	intronic	NA	NA	293T-3A
11	3360382	G	ZNF195	exonic	nonsynonymous SNV	ZNF195:NM_007152:exon4:c.C410T:p.S137L;ZNF195:NM_001130519:exon5:c.C557T:p.S186L;ZNF195:NM_001242843:exon5:c.C422T:p.S141L;ZNF195:NM_001256825:exon5:c.C422T:p.S141L;ZNF195:NM_001130520:exon6:c.C626T:p.S209L;ZNF195:NM_001242841:exon6:c.C569T:p.S190L;ZNF195:NM_001242842:exon6:c.C491T:p.S164L;ZNF195:NM_001256824:exon6:c.C515T:p.S172L	293T-3A
11	3691446	G	NUP98	exonic	nonsynonymous SNV	NUP98:NM_016320:exon28:c.C4355T:p.S1452L;NUP98:NM_139132:exon28:c.C4355T:p.S1452L	293T-3A, Monocyte-hypoxia
11	3695539	G	NUP98	exonic	synonymous SNV	NUP98:NM_016320:exon26:c.C4077T:p.T1359T;NUP98:NM_139132:exon26:c.C4077T:p.T1359T	293T-3G
11	3771809	G	NUP98	exonic	synonymous SNV	NUP98:NM_005387:exon7:c.C723T:p.F241F;NUP98:NM_016320:exon7:c.C723T:p.F241F;NUP98:NM_139131:exon7:c.C723T:p.F241F;NUP98:NM_139132:exon7:c.C723T:p.F241F	293T-3A
11	3824125	C	PGAP2	exonic	stopgain	PGAP2:NM_001283039:exon4:c.C532T:p.R178X	293T-3G
11	3827198	G	RHOG	UTR3	NA	NA	293T-3A, Monocyte-hypoxia
11	4023947	C	STIM1	exonic	synonymous SNV	STIM1:NM_001277961:exon3:c.C345T:p.I115I;STIM1:NM_001277962:exon3:c.C345T:p.I115I;STIM1:NM_003156:exon3:c.C345T:p.I115I	293T-3A
11	6211667	G	FAM160A2	exonic	stopgain	FAM160A2:NM_001098794:exon12:c.C2758T:p.R920X;FAM160A2:NM_032127:exon12:c.C2800T:p.R934X	293T-3A
11	6410980	G	APBB1	exonic	nonsynonymous SNV	APBB1:NM_001164:exon2:c.C368T:p.S123L;APBB1:NM_145689:exon2:c.C368T:p.S123L	293T-3A
11	6479170	G	ARFIP2	exonic	synonymous SNV	ARFIP2:NM_001242855:exon3:c.C171T:p.I57I;ARFIP2:NM_001242854:exon4:c.C384T:p.I128I;ARFIP2:NM_012402:exon4:c.C285T:p.I95I	293T-3A
11	6682237	G	MRPL17	exonic	nonsynonymous SNV	MRPL17:NM_022061:exon3:c.C409T:p.R137C	293T-3A, 293T-3G
11	8683150	C	RPL27A	intronic	NA	NA	293T-3A
11	8947802	G	TMEM9B	UTR3	NA	NA	293T-3A, Macrophage-M1
11	9204243	G	DENND5A	exonic	synonymous SNV	DENND5A:NM_001243254:exon4:c.C366T:p.I122I;DENND5A:NM_015213:exon4:c.C366T:p.I122I	293T-3A
11	9280975	G	TMEM41B	UTR3	NA	NA	293T-3A
11	9281501	G	TMEM41B	UTR3	NA	NA	293T-3A
11	9781553	G	SBF2	exonic	nonsynonymous SNV	SBF2:NM_030962:exon39:c.C5405T:p.P1802L	293T-3G
11	10461666	C	AMPD3	exonic	synonymous SNV	AMPD3:NM_000480:exon2:c.C174T:p.I58I;AMPD3:NM_001025389:exon2:c.C147T:p.I49I;AMPD3:NM_001025390:exon2:c.C168T:p.I56I;AMPD3:NM_001172430:exon2:c.C147T:p.I49I	Monocyte-hypoxia
11	10751430	C	CTR9	exonic	synonymous SNV	CTR9:NM_014633:exon1:c.C18T:p.I6I	293T-3A
11	12883075	C	TEAD1	exonic	nonsynonymous SNV	TEAD1:NM_021961:exon9:c.C649T:p.R217C	293T-3A
11	12939477	C	TEAD1	UTR3	NA	NA	293T-3A
11	12940395	C	TEAD1	UTR3	NA	NA	293T-3A
11	13372309	C	ARNTL	exonic	nonsynonymous SNV	ARNTL:NM_001030272:exon12:c.C964T:p.H322Y;ARNTL:NM_001297722:exon12:c.C967T:p.H323Y;ARNTL:NM_001030273:exon13:c.C835T:p.H279Y;ARNTL:NM_001178:exon13:c.C964T:p.H322Y;ARNTL:NM_001297719:exon13:c.C967T:p.H323Y;ARNTL:NM_001297724:exon13:c.C838T:p.H280Y	293T-3A
11	13374142	C	ARNTL	exonic	nonsynonymous SNV	ARNTL:NM_001030272:exon13:c.C1112T:p.S371L;ARNTL:NM_001297722:exon13:c.C1115T:p.S372L;ARNTL:NM_001030273:exon14:c.C983T:p.S328L;ARNTL:NM_001178:exon14:c.C1112T:p.S371L;ARNTL:NM_001297719:exon14:c.C1115T:p.S372L;ARNTL:NM_001297724:exon14:c.C986T:p.S329L	293T-3A
11	13388861	G	BTBD10	exonic	synonymous SNV	BTBD10:NM_001297741:exon8:c.C1254T:p.L418L;BTBD10:NM_001297742:exon8:c.C1422T:p.L474L;BTBD10:NM_032320:exon9:c.C1398T:p.L466L	293T-3A
11	14278009	G	RRAS2	UTR3	NA	NA	293T-3A
11	14494323	G	COPB1	exonic	stopgain	COPB1:NM_001144061:exon3:c.C208T:p.Q70X;COPB1:NM_001144062:exon3:c.C208T:p.Q70X;COPB1:NM_016451:exon3:c.C208T:p.Q70X	293T-3A
11	17089574	G	PIK3C2A	UTR3	NA	NA	293T-3A
11	17375303	C	NCR3LG1	UTR3	NA	NA	293T-3B
11	17377778	C	NCR3LG1	downstream	NA	NA	293T-3A, 293T-3G
11	17378638	C	NCR3LG1;KCNJ11	intergenic	NA	NA	293T-3A
11	18608210	G	SPTY2D1-AS1	ncRNA_intronic	NA	NA	293T-3A
11	18608998	G	SPTY2D1-AS1	ncRNA_intronic	NA	NA	293T-3A
11	18609696	G	SPTY2D1-AS1	ncRNA_exonic	NA	NA	293T-3A
11	18615373	G	SPTY2D1	exonic	nonsynonymous SNV	SPTY2D1:NM_194285:exon3:c.C901T:p.R301C	293T-3A
11	19166381	C	ZDHHC13	exonic	synonymous SNV	ZDHHC13:NM_001001483:exon13:c.C1080T:p.F360F;ZDHHC13:NM_019028:exon14:c.C1470T:p.F490F	293T-3A
11	19232271	G	E2F8	exonic	synonymous SNV	E2F8:NM_001256371:exon7:c.C1029T:p.F343F;E2F8:NM_001256372:exon7:c.C1029T:p.F343F;E2F8:NM_024680:exon7:c.C1029T:p.F343F	293T-3A
11	27217355	G	BBOX1-AS1	ncRNA_exonic	NA	NA	293T-3A
11	27338793	G	CCDC34	UTR3	NA	NA	293T-3A
11	28069309	G	KIF18A	exonic	nonsynonymous SNV	KIF18A:NM_031217:exon11:c.C1540T:p.R514C	293T-3A
11	28290357	C	METTL15	exonic	nonsynonymous SNV	METTL15:NM_001113528:exon5:c.C559T:p.R187W;METTL15:NM_001297775:exon5:c.C559T:p.R187W;METTL15:NM_152636:exon5:c.C559T:p.R187W	293T-3A
11	31790805	G	PAX6	exonic	nonsynonymous SNV	PAX6:NM_001310160:exon9:c.C680T:p.S227L;PAX6:NM_001310161:exon10:c.C680T:p.S227L;PAX6:NM_001258465:exon11:c.C1088T:p.S363L;PAX6:NM_000280:exon12:c.C1088T:p.S363L;PAX6:NM_001127612:exon12:c.C1088T:p.S363L;PAX6:NM_001258464:exon12:c.C1088T:p.S363L;PAX6:NM_001258462:exon13:c.C1130T:p.S377L;PAX6:NM_001258463:exon13:c.C1130T:p.S377L;PAX6:NM_001310158:exon13:c.C1130T:p.S377L;PAX6:NM_001604:exon13:c.C11…	293T-3A
11	32104924	C	RCN1	UTR3	NA	NA	293T-3A
11	32932106	C	QSER1	exonic	nonsynonymous SNV	QSER1:NM_001076786:exon4:c.C461T:p.S154L	293T-3A
11	32933168	C	QSER1	exonic	nonsynonymous SNV	QSER1:NM_001076786:exon4:c.C1523T:p.S508L	293T-3A
11	32979839	C	QSER1	UTR3	NA	NA	293T-3A
11	33068697	C	TCP11L1	exonic	synonymous SNV	TCP11L1:NM_001145541:exon9:c.C1165T:p.L389L;TCP11L1:NM_018393:exon9:c.C1165T:p.L389L	293T-3A
11	33084822	G	CSTF3	UTR3	NA	NA	293T-3A
11	33348723	C	HIPK3	exonic	synonymous SNV	HIPK3:NM_001048200:exon12:c.C2508T:p.I836I;HIPK3:NM_001278162:exon12:c.C2508T:p.I836I;HIPK3:NM_001278163:exon12:c.C2508T:p.I836I;HIPK3:NM_005734:exon13:c.C2571T:p.I857I	293T-3A
11	34052525	C	CAPRIN1	exonic	synonymous SNV	CAPRIN1:NM_005898:exon2:c.C105T:p.A35A;CAPRIN1:NM_203364:exon2:c.C105T:p.A35A	293T-3G
11	34139458	C	NAT10	exonic	synonymous SNV	NAT10:NM_001144030:exon21:c.C2166T:p.I722I;NAT10:NM_024662:exon23:c.C2382T:p.I794I	293T-3A
11	34140494	C	NAT10	exonic	synonymous SNV	NAT10:NM_001144030:exon22:c.C2298T:p.I766I;NAT10:NM_024662:exon24:c.C2514T:p.I838I	293T-3A
11	34461287	C	CAT	exonic	nonsynonymous SNV	CAT:NM_001752:exon9:c.C1093T:p.R365C	293T-3A
11	34966759	C	PDHX	exonic	nonsynonymous SNV	PDHX:NM_001135024:exon6:c.C716T:p.S239F;PDHX:NM_003477:exon6:c.C761T:p.S254F	293T-3A
11	35190924	C	CD44	intronic	NA	NA	Monocyte-hypoxia
11	36274177	G	COMMD9	UTR3	NA	NA	293T-3A
11	36276237	G	COMMD9	exonic	nonsynonymous SNV	COMMD9:NM_001101653:exon4:c.C230T:p.S77F;COMMD9:NM_014186:exon5:c.C356T:p.S119F;COMMD9:NM_001307937:exon6:c.C329T:p.S110F	293T-3A
11	43404014	C	TTC17	exonic	nonsynonymous SNV	TTC17:NM_001307943:exon11:c.C1349T:p.S450L;TTC17:NM_018259:exon11:c.C1349T:p.S450L	293T-3A
11	43407379	C	TTC17	exonic	synonymous SNV	TTC17:NM_001307943:exon15:c.C1866T:p.L622L;TTC17:NM_018259:exon15:c.C1866T:p.L622L	293T-3A
11	43856498	C	HSD17B12	UTR3	NA	NA	293T-3A, Macrophage-M1
11	43856505	C	HSD17B12	UTR3	NA	NA	293T-3A
11	43919089	C	ALKBH3	exonic	nonsynonymous SNV	ALKBH3:NM_139178:exon9:c.C721T:p.H241Y	293T-3A
11	43919972	C	ALKBH3	exonic	nonsynonymous SNV	ALKBH3:NM_139178:exon10:c.C823T:p.R275W	293T-3A
11	44234156	C	EXT2	exonic	synonymous SNV	EXT2:NM_000401:exon12:c.C1947T:p.I649I;EXT2:NM_207122:exon12:c.C1848T:p.I616I;EXT2:NM_001178083:exon13:c.C1878T:p.I626I	293T-3A
11	45906264	C	MAPK8IP1	UTR3	NA	NA	293T-3A
11	45934135	G	PHF21A	exonic	nonsynonymous SNV	PHF21A:NM_001101802:exon18:c.C1876T:p.H626Y;PHF21A:NM_016621:exon18:c.C1738T:p.H580Y	293T-3A
11	45934136	G	PHF21A	exonic	synonymous SNV	PHF21A:NM_001101802:exon18:c.C1875T:p.I625I;PHF21A:NM_016621:exon18:c.C1737T:p.I579I	293T-3A
11	46547828	G	AMBRA1	exonic	synonymous SNV	AMBRA1:NM_001267782:exon3:c.C183T:p.F61F;AMBRA1:NM_001267783:exon3:c.C183T:p.F61F;AMBRA1:NM_001300731:exon3:c.C183T:p.F61F;AMBRA1:NM_017749:exon3:c.C183T:p.F61F	293T-3A
11	46673765	C	ATG13	UTR3	NA	NA	293T-3A
11	46678927	G	ARHGAP1	UTR3	NA	NA	293T-3A
11	46762067	G	CKAP5	exonic	nonsynonymous SNV	CKAP5:NM_001008938:exon32:c.C4154T:p.A1385V;CKAP5:NM_014756:exon32:c.C4154T:p.A1385V	293T-3A
11	47052425	C	C11orf49	exonic	stopgain	C11orf49:NM_001278222:exon2:c.C160T:p.R54X;C11orf49:NM_001003676:exon3:c.C187T:p.R63X;C11orf49:NM_001003677:exon3:c.C187T:p.R63X;C11orf49:NM_001003678:exon3:c.C187T:p.R63X;C11orf49:NM_024113:exon3:c.C187T:p.R63X	293T-3A
11	47171432	G	ARFGAP2	exonic	nonsynonymous SNV	ARFGAP2:NM_001242832:exon9:c.C851T:p.S284F;ARFGAP2:NM_032389:exon10:c.C935T:p.S312F	293T-3A
11	47217043	C	DDB2	exonic	synonymous SNV	DDB2:NM_000107:exon3:c.C450T:p.I150I;DDB2:NM_001300734:exon3:c.C450T:p.I150I	293T-3A
11	47235086	C	DDB2	intronic	NA	NA	293T-3A
11	47268010	C	NR1H3	exonic	synonymous SNV	NR1H3:NM_001130101:exon7:c.C906T:p.I302I;NR1H3:NM_001130102:exon7:c.C951T:p.I317I;NR1H3:NM_001251934:exon8:c.C1104T:p.I368I;NR1H3:NM_001251935:exon8:c.C1104T:p.I368I;NR1H3:NM_005693:exon8:c.C1086T:p.I362I	293T-3A
11	47419195	G	PSMC3	exonic	nonsynonymous SNV	PSMC3:NM_002804:exon11:c.C1130T:p.P377L	293T-3G
11	47422585	G	PSMC3	exonic	synonymous SNV	PSMC3:NM_002804:exon8:c.C873T:p.I291I	293T-3A
11	47746330	G	FNBP4	exonic	nonsynonymous SNV	FNBP4:NM_015308:exon7:c.C971T:p.S324L	293T-3A
11	57309900	G	TNKS1BP1	exonic	synonymous SNV	TNKS1BP1:NM_033396:exon6:c.C2811T:p.L937L	293T-3A
11	57332762	G	SSRP1	exonic	nonsynonymous SNV	SSRP1:NM_003146:exon6:c.C631T:p.R211C	293T-3A
11	57332796	G	SSRP1	exonic	synonymous SNV	SSRP1:NM_003146:exon6:c.C597T:p.I199I	293T-3A
11	57496066	G	SLC43A1	exonic	synonymous SNV	SLC43A1:NM_001198810:exon7:c.C657T:p.I219I;SLC43A1:NM_003627:exon7:c.C657T:p.I219I	293T-3A
11	57530178	G	TIMM10	exonic	synonymous SNV	TIMM10:NM_012456:exon2:c.C12T:p.L4L	293T-3A
11	57672871	C	ZDHHC5	UTR5	NA	NA	293T-3A
11	57740530	C	TMX2-CTNND1	ncRNA_intronic	NA	NA	293T-3A
11	57791403	C	TMX2-CTNND1	ncRNA_exonic	NA	NA	293T-3A
11	57791589	C	CTNND1	exonic	synonymous SNV	CTNND1:NM_001085462:exon2:c.C111T:p.V37V;CTNND1:NM_001085458:exon3:c.C111T:p.V37V;CTNND1:NM_001085459:exon3:c.C111T:p.V37V;CTNND1:NM_001085460:exon3:c.C111T:p.V37V;CTNND1:NM_001085461:exon3:c.C111T:p.V37V;CTNND1:NM_001206885:exon3:c.C111T:p.V37V;CTNND1:NM_001331:exon3:c.C111T:p.V37V	293T-3A
11	58578665	C	LPXN;ZFP91;ZFP91-CNTF	upstream	NA	NA	293T-3B
11	58618015	C	ZFP91-CNTF	ncRNA_intronic	NA	NA	293T-3A
11	59773258	C	STX3	exonic	synonymous SNV	STX3:NM_001178040:exon2:c.C78T:p.I26I;STX3:NM_004177:exon2:c.C78T:p.I26I	293T-3A
11	60847962	C	CCDC86	exonic	nonsynonymous SNV	CCDC86:NM_024098:exon2:c.C797T:p.S266L	293T-3A
11	60919802	C	TMEM109	exonic	stopgain	TMEM109:NM_024092:exon2:c.C109T:p.R37X	293T-3A, Monocyte-hypoxia
11	60922423	C	TMEM109	UTR3	NA	NA	293T-3G
11	60922494	C	TMEM109	UTR3	NA	NA	293T-3A
11	60936461	C	TMEM132A	exonic	stopgain	TMEM132A:NM_017870:exon11:c.C2629T:p.Q877X;TMEM132A:NM_178031:exon11:c.C2626T:p.Q876X	293T-3A
11	61134098	G	VPS37C	exonic	nonsynonymous SNV	VPS37C:NM_017966:exon3:c.C203T:p.S68L	293T-3A
11	61314473	G	DDB1	exonic	nonsynonymous SNV	DDB1:NM_001923:exon13:c.C1424T:p.S475L	293T-3A
11	61324057	G	DDB1	exonic	synonymous SNV	DDB1:NM_001923:exon7:c.C843T:p.F281F	293T-3A
11	61349006	G	CYB561A3	UTR3	NA	NA	293T-3A
11	62153010	C	INCENP	UTR3	NA	NA	293T-3G
11	62392155	C	ASRGL1	exonic	synonymous SNV	ASRGL1:NM_001083926:exon7:c.C798T:p.I266I;ASRGL1:NM_025080:exon7:c.C798T:p.I266I	293T-3A
11	62593800	G	MTA2	UTR3	NA	NA	293T-3A
11	62626655	G	GANAB	exonic	synonymous SNV	GANAB:NM_001278193:exon18:c.C2085T:p.I695I;GANAB:NM_001278192:exon19:c.C2151T:p.I717I;GANAB:NM_001278194:exon20:c.C2136T:p.I712I;GANAB:NM_198334:exon21:c.C2427T:p.I809I;GANAB:NM_198335:exon22:c.C2493T:p.I831I	293T-3A
11	62639379	G	GANAB	exonic	synonymous SNV	GANAB:NM_198334:exon3:c.C232T:p.L78L;GANAB:NM_198335:exon3:c.C232T:p.L78L	293T-3A
11	62647034	G	INTS5	exonic	stopgain	INTS5:NM_030628:exon2:c.C3046T:p.R1016X	293T-3A
11	62678891	G	UBXN1	exonic	synonymous SNV	UBXN1:NM_001286077:exon1:c.C33T:p.I11I;UBXN1:NM_001286078:exon1:c.C33T:p.I11I;UBXN1:NM_015853:exon1:c.C33T:p.I11I	293T-3A
11	62691081	G	BSCL2	exonic	stopgain	BSCL2:NM_001122955:exon8:c.C1066T:p.Q356X;BSCL2:NM_032667:exon8:c.C874T:p.Q292X	293T-3A
11	62728945	C	TTC9C	exonic	stopgain	TTC9C:NM_173810:exon1:c.C97T:p.R33X	293T-3A
11	62789371	C	TMEM179B	exonic	stopgain	TMEM179B:NM_199337:exon3:c.C364T:p.R122X	293T-3A, Macrophage-M1
11	62794374	G	NXF1	exonic	synonymous SNV	NXF1:NM_006362:exon19:c.C1644T:p.F548F	293T-3A
11	62807456	G	STX5	UTR3	NA	NA	293T-3A
11	62835497	G	WDR74	exonic	synonymous SNV	WDR74:NM_001307977:exon6:c.C552T:p.I184I;WDR74:NM_018093:exon7:c.C552T:p.I184I	293T-3A
11	62885340	C	SLC3A2	exonic	nonsynonymous SNV	SLC3A2:NM_001013251:exon6:c.C982T:p.R328C;SLC3A2:NM_001012664:exon7:c.C1099T:p.R367C;SLC3A2:NM_001012662:exon9:c.C1288T:p.R430C;SLC3A2:NM_002394:exon9:c.C1285T:p.R429C	293T-3A
11	62888543	C	SLC3A2	exonic	synonymous SNV	SLC3A2:NM_001013251:exon9:c.C1440T:p.S480S;SLC3A2:NM_001012664:exon10:c.C1557T:p.S519S;SLC3A2:NM_001012662:exon12:c.C1746T:p.S582S;SLC3A2:NM_002394:exon12:c.C1743T:p.S581S	293T-3G
11	63760575	G	C11orf95	UTR3	NA	NA	293T-3A
11	63761377	G	C11orf95	UTR3	NA	NA	293T-3A
11	63952304	C	NAA40	exonic	synonymous SNV	NAA40:NM_001300800:exon4:c.C159T:p.F53F;NAA40:NM_024771:exon4:c.C222T:p.F74F	293T-3A
11	63955827	C	NAA40	UTR3	NA	NA	293T-3A
11	64151249	G	MACROD1	exonic	synonymous SNV	MACROD1:NM_014067:exon3:c.C507T:p.I169I	293T-3A
11	64194558	C	STIP1	exonic	synonymous SNV	STIP1:NM_001282652:exon4:c.C582T:p.L194L;STIP1:NM_001282653:exon4:c.C369T:p.L123L;STIP1:NM_006819:exon4:c.C441T:p.L147L	293T-3A
11	64203126	C	STIP1	exonic	synonymous SNV	STIP1:NM_001282652:exon12:c.C1425T:p.I475I;STIP1:NM_001282653:exon12:c.C1212T:p.I404I;STIP1:NM_006819:exon12:c.C1284T:p.I428I	293T-3A, Macrophage-M1
11	64229294	C	NUDT22	exonic	synonymous SNV	NUDT22:NM_001128613:exon3:c.C528T:p.I176I;NUDT22:NM_001271831:exon3:c.C528T:p.I176I;NUDT22:NM_001128612:exon4:c.C627T:p.I209I;NUDT22:NM_032344:exon4:c.C627T:p.I209I	293T-3A
11	64229899	C	NUDT22	exonic	nonsynonymous SNV	NUDT22:NM_001128613:exon5:c.C722T:p.S241L;NUDT22:NM_001271831:exon5:c.C722T:p.S241L;NUDT22:NM_001128612:exon6:c.C821T:p.S274L;NUDT22:NM_032344:exon6:c.C821T:p.S274L	293T-3A
11	64244065	C	FKBP2	UTR3	NA	NA	293T-3A
11	64244746	G	PPP1R14B	UTR3	NA	NA	293T-3A
11	64258696	C	PLCB3	exonic	synonymous SNV	PLCB3:NM_001184883:exon9:c.C1035T:p.F345F;PLCB3:NM_000932:exon11:c.C1236T:p.F412F;PLCB3:NM_001316314:exon11:c.C1236T:p.F412F	293T-3A
11	64269955	G	BAD	UTR3	NA	NA	293T-3A
11	64270027	G	BAD	UTR3	NA	NA	293T-3A
11	64270204	G	BAD	UTR3	NA	NA	293T-3A
11	64271711	G	BAD	exonic	nonsynonymous SNV	BAD:NM_004322:exon2:c.C280T:p.R94W;BAD:NM_032989:exon3:c.C280T:p.R94W	293T-3A
11	64288620	C	GPR137	exonic	synonymous SNV	GPR137:NM_001170880:exon6:c.C930T:p.L310L;GPR137:NM_001170881:exon6:c.C780T:p.L260L;GPR137:NM_020155:exon6:c.C930T:p.L310L;GPR137:NM_001170726:exon8:c.C1104T:p.L368L	293T-3A
11	64764958	G	SF1	UTR3	NA	NA	293T-3G
11	64854414	G	EHD1	exonic	synonymous SNV	EHD1:NM_006795:exon5:c.C1524T:p.I508I;EHD1:NM_001282445:exon6:c.C1566T:p.I522I;EHD1:NM_001282444:exon7:c.C1524T:p.I508I	293T-3A
11	64933151	C	PPP2R5B	exonic	synonymous SNV	PPP2R5B:NM_006244:exon13:c.C1251T:p.I417I	293T-3A
11	64934045	C	PPP2R5B	UTR3	NA	NA	293T-3A
11	65084324	C	ZFPL1	UTR5	NA	NA	293T-3A
11	65115570	C	TM7SF2	exonic	synonymous SNV	TM7SF2:NM_001277233:exon8:c.C987T:p.I329I;TM7SF2:NM_003273:exon9:c.C1068T:p.I356I	293T-3A
11	65126850	C	MRPL49	UTR3	NA	NA	293T-3A
11	65182884	C	CAPN1	exonic	synonymous SNV	CAPN1:NM_001198868:exon2:c.C183T:p.F61F;CAPN1:NM_001198869:exon2:c.C183T:p.F61F;CAPN1:NM_005186:exon2:c.C183T:p.F61F	293T-3A
11	65183499	C	CAPN1	exonic	synonymous SNV	CAPN1:NM_001198868:exon4:c.C363T:p.I121I;CAPN1:NM_001198869:exon4:c.C363T:p.I121I;CAPN1:NM_005186:exon4:c.C363T:p.I121I	293T-3A
11	65206543	C	CAPN1	exonic	synonymous SNV	CAPN1:NM_001198868:exon13:c.C1434T:p.I478I;CAPN1:NM_001198869:exon13:c.C1434T:p.I478I;CAPN1:NM_005186:exon13:c.C1434T:p.I478I	293T-3A
11	65211443	C	CAPN1	UTR3	NA	NA	293T-3A
11	65352221	C	DPF2	UTR3	NA	NA	293T-3A
11	65442221	C	NEAT1	ncRNA_exonic	NA	NA	293T-3A
11	65443094	C	NEAT1	ncRNA_exonic	NA	NA	293T-3A
11	65530784	C	SCYL1	exonic	synonymous SNV	SCYL1:NM_001048218:exon7:c.C1005T:p.F335F;SCYL1:NM_020680:exon7:c.C1005T:p.F335F	293T-3A
11	65535982	C	SCYL1	exonic	synonymous SNV	SCYL1:NM_001048218:exon11:c.C1416T:p.F472F;SCYL1:NM_020680:exon11:c.C1416T:p.F472F	293T-3A
11	65538134	C	SCYL1	exonic	synonymous SNV	SCYL1:NM_001048218:exon16:c.C2148T:p.S716S;SCYL1:NM_020680:exon16:c.C2199T:p.S733S	293T-3A
11	65573508	C	FAM89B	exonic	nonsynonymous SNV	FAM89B:NM_001098785:exon2:c.C437T:p.P146L;FAM89B:NM_152832:exon2:c.C398T:p.P133L	293T-3A, 293T-3G, Monocyte-hypoxia
11	65574013	C	FAM89B	UTR3	NA	NA	293T-3A
11	65717715	G	RNASEH2C	UTR3	NA	NA	293T-3A
11	65858145	G	CFL1	UTR5	NA	NA	293T-3A
11	65885531	G	FIBP	exonic	synonymous SNV	FIBP:NM_004214:exon5:c.C645T:p.V215V;FIBP:NM_198897:exon5:c.C645T:p.V215V	293T-3A
11	66055206	C	SF3B2	exonic	nonsynonymous SNV	SF3B2:NM_006842:exon4:c.C389T:p.P130L	293T-3A
11	66276995	C	RAB1B	UTR3	NA	NA	293T-3A
11	66337699	G	BRMS1	exonic	nonsynonymous SNV	BRMS1:NM_001024957:exon10:c.C842T:p.S281L	293T-3A
11	66491565	C	DPP3	exonic	synonymous SNV	DPP3:NM_001256670:exon7:c.C780T:p.I260I;DPP3:NM_005700:exon8:c.C870T:p.I290I;DPP3:NM_130443:exon8:c.C870T:p.I290I	293T-3A
11	66617017	C	RBM14;RBM14-RBM4	exonic	synonymous SNV	RBM14:NM_001198836:exon1:c.C297T:p.F99F;RBM14:NM_001198837:exon1:c.C297T:p.F99F;RBM14-RBM4:NM_001198845:exon1:c.C297T:p.F99F;RBM14-RBM4:NM_001198846:exon1:c.C297T:p.F99F;RBM14:NM_006328:exon1:c.C297T:p.F99F	293T-3A
11	66626504	C	RBM14	exonic	nonsynonymous SNV	RBM14:NM_006328:exon3:c.C1846T:p.R616C	293T-3G
11	66639966	C	RBM4	exonic	synonymous SNV	RBM4:NM_001198843:exon2:c.C255T:p.I85I;RBM4:NM_001198844:exon2:c.C255T:p.I85I;RBM4:NM_002896:exon2:c.C255T:p.I85I	293T-3A
11	66646084	C	RBM14-RBM4;RBM4	UTR3	NA	NA	293T-3A
11	66646375	C	RBM14-RBM4;RBM4	UTR3	NA	NA	293T-3A
11	66701066	G	SPTBN2	exonic	synonymous SNV	SPTBN2:NM_006946:exon16:c.C3033T:p.I1011I	293T-3A
11	67441350	G	CORO1B	exonic	nonsynonymous SNV	CORO1B:NM_020441:exon5:c.C619T:p.R207W;CORO1B:NM_001018070:exon6:c.C619T:p.R207W	293T-3A
11	67496242	G	PITPNM1	exonic	synonymous SNV	PITPNM1:NM_001130848:exon15:c.C2250T:p.I750I;PITPNM1:NM_004910:exon15:c.C2253T:p.I751I	293T-3A
11	67586477	C	GSTP1	exonic	nonsynonymous SNV	GSTP1:NM_000852:exon7:c.C533T:p.S178L	Macrophage-M1, Monocyte-hypoxia
11	68347926	C	LRP5	exonic	synonymous SNV	LRP5:NM_002335:exon2:c.C171T:p.I57I	293T-3A
11	68348223	C	LRP5	exonic	synonymous SNV	LRP5:NM_002335:exon2:c.C468T:p.I156I	293T-3A
11	68406702	C	LRP5	exonic	synonymous SNV	LRP5:NM_001291902:exon9:c.C237T:p.L79L;LRP5:NM_002335:exon9:c.C1980T:p.L660L	293T-3A
11	68416446	C	LRP5	exonic	synonymous SNV	LRP5:NM_001291902:exon13:c.C1203T:p.I401I;LRP5:NM_002335:exon13:c.C2946T:p.I982I	293T-3A
11	68755143	G	CPT1A	UTR3	NA	NA	293T-3A
11	70348341	C	PPFIA1	exonic	nonsynonymous SNV	PPFIA1:NM_003626:exon16:c.C2084T:p.P695L;PPFIA1:NM_177423:exon16:c.C2084T:p.P695L	293T-3G
11	71482880	C	NADSYN1	exonic	synonymous SNV	NADSYN1:NM_018161:exon14:c.C1182T:p.I394I	293T-3A
11	72035950	G	NUMA1	UTR5	NA	NA	293T-3A
11	72233671	C	INPPL1	exonic	synonymous SNV	INPPL1:NM_001567:exon19:c.C2139T:p.I713I	293T-3A
11	72237763	C	INPPL1	exonic	synonymous SNV	INPPL1:NM_001567:exon26:c.C3519T:p.I1173I	293T-3A
11	72758577	G	STARD10	exonic	nonsynonymous SNV	STARD10:NM_006645:exon4:c.C412T:p.P138S	293T-3G
11	72759254	G	STARD10	exonic	nonsynonymous SNV	STARD10:NM_006645:exon3:c.C335T:p.A112V	293T-3A
11	73402134	G	FAM168A	UTR3	NA	NA	293T-3G
11	73419994	G	FAM168A	exonic	synonymous SNV	FAM168A:NM_001286051:exon4:c.C157T:p.L53L;FAM168A:NM_015159:exon4:c.C157T:p.L53L;FAM168A:NM_001286050:exon5:c.C184T:p.L62L	293T-3A
11	73676605	G	RAB6A	UTR3	NA	NA	293T-3A
11	73976675	G	UCP2	exonic	synonymous SNV	UCP2:NM_003355:exon6:c.C600T:p.I200I	293T-3A, Macrophage-M1
11	74037482	G	C2CD3	exonic	synonymous SNV	C2CD3:NM_001286577:exon30:c.C5877T:p.I1959I;C2CD3:NM_015531:exon30:c.C5877T:p.I1959I	293T-3A
11	74042139	G	C2CD3	exonic	nonsynonymous SNV	C2CD3:NM_001286577:exon29:c.C5575T:p.L1859F;C2CD3:NM_015531:exon29:c.C5575T:p.L1859F	293T-3A
11	74078279	G	C2CD3	exonic	nonsynonymous SNV	C2CD3:NM_001286577:exon23:c.C4439T:p.S1480L;C2CD3:NM_015531:exon23:c.C4439T:p.S1480L	293T-3A
11	74106374	G	C2CD3	exonic	synonymous SNV	C2CD3:NM_001286577:exon13:c.C2082T:p.L694L;C2CD3:NM_015531:exon13:c.C2082T:p.L694L	293T-3A
11	74251701	C	PPME1	exonic	synonymous SNV	PPME1:NM_001271593:exon13:c.C1170T:p.I390I;PPME1:NM_016147:exon13:c.C1128T:p.I376I	293T-3A
11	74254437	C	PPME1	UTR3	NA	NA	293T-3A
11	74642058	C	POLD3	UTR3	NA	NA	293T-3A
11	74840612	C	RNF169	UTR3	NA	NA	293T-3A
11	74842344	C	RNF169;XRRA1	UTR3	NA	NA	293T-3A
11	75569051	C	SERPINH1	exonic	synonymous SNV	SERPINH1:NM_001235:exon4:c.C834T:p.L278L;SERPINH1:NM_001207014:exon5:c.C834T:p.L278L	293T-3A
11	76141391	C	UVRAG	exonic	nonsynonymous SNV	UVRAG:NM_003369:exon15:c.C2078T:p.P693L	293T-3G
11	76542224	C	EMSY	exonic	nonsynonymous SNV	EMSY:NM_001300943:exon18:c.C2569T:p.R857C;EMSY:NM_001300944:exon18:c.C2569T:p.R857C;EMSY:NM_020193:exon18:c.C2566T:p.R856C;EMSY:NM_001300942:exon19:c.C2611T:p.R871C	293T-3A
11	76544422	C	EMSY	exonic	nonsynonymous SNV	EMSY:NM_001300943:exon19:c.C2876T:p.P959L;EMSY:NM_001300944:exon19:c.C2876T:p.P959L;EMSY:NM_020193:exon19:c.C2873T:p.P958L;EMSY:NM_001300942:exon20:c.C2918T:p.P973L	293T-3G
11	82838389	G	PRCP	exonic	synonymous SNV	PRCP:NM_005040:exon8:c.C1272T:p.F424F;PRCP:NM_199418:exon9:c.C1335T:p.F445F	293T-3A
11	82838475	G	PRCP	exonic	stopgain	PRCP:NM_005040:exon8:c.C1186T:p.Q396X;PRCP:NM_199418:exon9:c.C1249T:p.Q417X	293T-3A
11	82900336	G	PRCP	exonic	nonsynonymous SNV	PRCP:NM_005040:exon1:c.C67T:p.R23W;PRCP:NM_199418:exon1:c.C67T:p.R23W	293T-3A
11	82932731	C	DDIAS	exonic	nonsynonymous SNV	DDIAS:NM_145018:exon6:c.C1393T:p.P465S	293T-3A
11	85664228	G	CREBZF	exonic	synonymous SNV	CREBZF:NM_001039618:exon1:c.C648T:p.A216A	293T-3G
11	93696759	C	CEP295	exonic	nonsynonymous SNV	CEP295:NM_033395:exon15:c.C1847T:p.S616L	293T-3A
11	93696837	C	CEP295	exonic	nonsynonymous SNV	CEP295:NM_033395:exon15:c.C1925T:p.S642L	293T-3A
11	93699360	C	CEP295	exonic	nonsynonymous SNV	CEP295:NM_033395:exon15:c.C4448T:p.S1483L	293T-3A
11	95169227	G	SESN3	UTR3	NA	NA	293T-3A
11	95230835	G	SESN3	exonic	nonsynonymous SNV	SESN3:NM_144665:exon1:c.C26T:p.S9L	293T-3A
11	95769406	G	FAM76B	UTR3	NA	NA	293T-3A
11	95799308	C	CEP57	exonic	nonsynonymous SNV	CEP57:NM_001243777:exon2:c.C122T:p.S41L;CEP57:NM_014679:exon2:c.C122T:p.S41L;CEP57:NM_001243776:exon3:c.C95T:p.S32L	293T-3A
11	95813477	C	CEP57	exonic	nonsynonymous SNV	CEP57:NM_001243777:exon4:c.C392T:p.S131F;CEP57:NM_014679:exon4:c.C392T:p.S131F;CEP57:NM_001243776:exon5:c.C365T:p.S122F	293T-3A
11	102231926	C	YAP1	UTR3	NA	NA	293T-3A
11	102350176	C	BIRC2	exonic	nonsynonymous SNV	BIRC2:NM_001166:exon2:c.C322T:p.P108S;BIRC2:NM_001256163:exon2:c.C322T:p.P108S;BIRC2:NM_001256166:exon2:c.C175T:p.P59S	293T-3A
11	102350361	C	BIRC2	exonic	synonymous SNV	BIRC2:NM_001166:exon2:c.C507T:p.I169I;BIRC2:NM_001256163:exon2:c.C507T:p.I169I;BIRC2:NM_001256166:exon2:c.C360T:p.I120I	293T-3A
11	102396914	G	TMEM123	UTR3	NA	NA	293T-3A
11	103120525	C	DYNC2H1	exonic	stopgain	DYNC2H1:NM_001080463:exon7:c.C1078T:p.R360X;DYNC2H1:NM_001377:exon7:c.C1078T:p.R360X	293T-3A
11	106079579	C	AASDHPPT	exonic	nonsynonymous SNV	AASDHPPT:NM_015423:exon2:c.C296T:p.S99L	293T-3A
11	106079617	C	AASDHPPT	exonic	stopgain	AASDHPPT:NM_015423:exon2:c.C334T:p.Q112X	293T-3A
11	107454451	G	CWF19L2	exonic	nonsynonymous SNV	CWF19L2:NM_152434:exon3:c.C338T:p.S113L	293T-3A
11	108474806	G	KDELC2	UTR3	NA	NA	293T-3G
11	110296517	G	RDX	UTR5	NA	NA	293T-3G
11	111705101	C	SIK2	exonic	nonsynonymous SNV	SIK2:NM_015191:exon8:c.C1063T:p.R355C	293T-3A
11	111723521	C	SIK2	exonic	stopgain	SIK2:NM_015191:exon15:c.C2173T:p.Q725X	293T-3A
11	111724371	C	SIK2	UTR3	NA	NA	293T-3A
11	111964668	C	DIXDC1	exonic	synonymous SNV	DIXDC1:NM_001037954:exon2:c.C180T:p.I60I;DIXDC1:NM_001278542:exon3:c.C177T:p.I59I	293T-3A
11	112226468	C	PTS	exonic	nonsynonymous SNV	PTS:NM_000317:exon1:c.C25T:p.R9C	293T-3A
11	113733400	G	ZW10	UTR3	NA	NA	293T-3G
11	115175627	G	CADM1	UTR3	NA	NA	293T-3G
11	116787605	G	ZPR1	exonic	synonymous SNV	ZPR1:NM_003904:exon2:c.C210T:p.F70F	293T-3A
11	116787886	G	ZPR1	exonic	synonymous SNV	ZPR1:NM_001317086:exon1:c.C105T:p.I35I;ZPR1:NM_003904:exon1:c.C105T:p.I35I	293T-3A
11	117169946	C	PAFAH1B2	UTR3	NA	NA	293T-3G
11	117206230	G	PCSK7	exonic	nonsynonymous SNV	PCSK7:NM_004716:exon17:c.C2125T:p.R709W	293T-3A
11	117229740	G	PCSK7	exonic	synonymous SNV	PCSK7:NM_004716:exon3:c.C105T:p.V35V	293T-3A
11	118386501	C	UBE4A	exonic	nonsynonymous SNV	UBE4A:NM_001204077:exon16:c.C2476T:p.P826S;UBE4A:NM_004788:exon16:c.C2497T:p.P833S	293T-3A
11	118409568	C	LOC100131626	ncRNA_intronic	NA	NA	293T-3A
11	118472106	C	KMT2A	exonic	nonsynonymous SNV	KMT2A:NM_001197104:exon3:c.C947T:p.S316L;KMT2A:NM_005933:exon3:c.C947T:p.S316L	293T-3A, 293T-3G
11	118505884	C	KMT2A	exonic	nonsynonymous SNV	KMT2A:NM_001197104:exon27:c.C9992T:p.S3331L;KMT2A:NM_005933:exon27:c.C9983T:p.S3328L	293T-3A
11	118523320	C	LOC101929089	ncRNA_intronic	NA	NA	293T-3A
11	118749306	G	DDX6	UTR3	NA	NA	293T-3G
11	118779634	G	DDX6	exonic	stopgain	DDX6:NM_001257191:exon4:c.C367T:p.Q123X;DDX6:NM_004397:exon4:c.C367T:p.Q123X	293T-3A
11	119028358	G	SLC37A4	exonic	stopgain	SLC37A4:NM_001164280:exon2:c.C217T:p.Q73X;SLC37A4:NM_001467:exon3:c.C217T:p.Q73X;SLC37A4:NM_001164277:exon4:c.C217T:p.Q73X;SLC37A4:NM_001164278:exon4:c.C217T:p.Q73X	293T-3G
11	119044502	G	HYOU1	UTR3	NA	NA	293T-3G
11	119045496	G	HYOU1	UTR3	NA	NA	293T-3A
11	119052133	G	HYOU1	exonic	nonsynonymous SNV	HYOU1:NM_001130991:exon11:c.C1162T:p.R388W;HYOU1:NM_006389:exon11:c.C1162T:p.R388W	293T-3A
11	119070344	C	VPS11	exonic	nonsynonymous SNV	VPS11:NM_001290185:exon4:c.C553T:p.R185C;VPS11:NM_021729:exon4:c.C583T:p.R195C	293T-3A
11	119078903	C	VPS11	exonic	synonymous SNV	VPS11:NM_001290185:exon13:c.C2142T:p.L714L;VPS11:NM_021729:exon13:c.C2172T:p.L724L	293T-3A
11	119112804	C	C2CD2L	exonic	synonymous SNV	C2CD2L:NM_001290474:exon10:c.C1317T:p.I439I;C2CD2L:NM_014807:exon10:c.C1317T:p.I439I	293T-3A
11	119278569	C	CBL	exonic	synonymous SNV	CBL:NM_005188:exon9:c.C1287T:p.I429I	293T-3A
11	119311877	G	MCAM	exonic	nonsynonymous SNV	MCAM:NM_006500:exon10:c.C1216T:p.R406C	293T-3A
11	119358185	G	USP2	exonic	synonymous SNV	USP2:NM_001243759:exon7:c.C576T:p.F192F;USP2:NM_171997:exon7:c.C678T:p.F226F;USP2:NM_004205:exon8:c.C1305T:p.F435F	293T-3A
11	120488550	C	ARHGEF12	UTR3	NA	NA	293T-3G
11	121307138	C	SC5D	exonic	stopgain	SC5D:NM_001024956:exon5:c.C526T:p.Q176X;SC5D:NM_006918:exon5:c.C526T:p.Q176X	293T-3A
11	121307560	C	SC5D	UTR3	NA	NA	293T-3A
11	121308096	C	SC5D	UTR3	NA	NA	293T-3A
11	121311409	C	SC5D	UTR3	NA	NA	293T-3A
11	124632958	C	TBRG1	UTR3	NA	NA	293T-3A
11	125080652	C	SLC37A2	exonic	nonsynonymous SNV	SLC37A2:NM_001145290:exon7:c.C566T:p.S189F;SLC37A2:NM_198277:exon7:c.C566T:p.S189F	Macrophage-M1
11	128811001	C	FLI1	UTR3	NA	NA	Monocyte-hypoxia
11	128974580	G	ARHGAP32	exonic	stopgain	ARHGAP32:NM_014715:exon11:c.C1528T:p.Q510X;ARHGAP32:NM_001142685:exon20:c.C2575T:p.Q859X	293T-3A
11	129064886	G	ARHGAP32	exonic	synonymous SNV	ARHGAP32:NM_001142685:exon7:c.C675T:p.I225I	293T-3A
11	129864779	G	NFRKB	exonic	synonymous SNV	NFRKB:NM_006165:exon25:c.C3921T:p.S1307S;NFRKB:NM_001143835:exon27:c.C3846T:p.S1282S	293T-3G
11	129873843	G	NFRKB	exonic	stopgain	NFRKB:NM_006165:exon20:c.C2527T:p.Q843X;NFRKB:NM_001143835:exon22:c.C2452T:p.Q818X	293T-3G
11	134149168	C	JAM3	exonic	nonsynonymous SNV	JAM3:NM_001205329:exon8:c.C767T:p.S256L;JAM3:NM_032801:exon9:c.C920T:p.S307L	293T-3A
12	307554	G	KDM5A	exonic	nonsynonymous SNV	KDM5A:NM_001042603:exon23:c.C3830T:p.S1277F	293T-3A
12	388975	G	KDM5A	exonic	synonymous SNV	KDM5A:NM_001042603:exon1:c.C117T:p.I39I	293T-3A
12	549909	C	B4GALNT3	exonic	stopgain	B4GALNT3:NM_173593:exon10:c.C994T:p.R332X	293T-3A
12	879640	C	WNK1	exonic	nonsynonymous SNV	WNK1:NM_018979:exon11:c.C2441T:p.S814L	293T-3A
12	885345	C	WNK1	exonic	nonsynonymous SNV	WNK1:NM_014823:exon17:c.C3800T:p.S1267F;WNK1:NM_001184985:exon19:c.C5321T:p.S1774F;WNK1:NM_018979:exon19:c.C4541T:p.S1514F;WNK1:NM_213655:exon19:c.C5297T:p.S1766F	293T-3A
12	896243	C	WNK1	exonic	nonsynonymous SNV	WNK1:NM_014823:exon22:c.C5012T:p.S1671L;WNK1:NM_001184985:exon24:c.C6536T:p.S2179L;WNK1:NM_018979:exon24:c.C5756T:p.S1919L;WNK1:NM_213655:exon24:c.C6512T:p.S2171L	293T-3A
12	908781	C	WNK1	exonic	nonsynonymous SNV	WNK1:NM_014823:exon26:c.C6394T:p.R2132W;WNK1:NM_001184985:exon28:c.C7918T:p.R2640W;WNK1:NM_018979:exon28:c.C7138T:p.R2380W;WNK1:NM_213655:exon28:c.C7894T:p.R2632W	293T-3B
12	1772926	C	ADIPOR2	exonic	nonsynonymous SNV	ADIPOR2:NM_024551:exon3:c.C256T:p.H86Y	293T-3A
12	1780624	C	ADIPOR2	exonic	nonsynonymous SNV	ADIPOR2:NM_024551:exon5:c.C637T:p.R213W	293T-3A
12	2859242	G	FOXM1	exonic	nonsynonymous SNV	FOXM1:NM_001243088:exon8:c.C1643T:p.S548L;FOXM1:NM_001243089:exon8:c.C1640T:p.S547L;FOXM1:NM_202003:exon8:c.C1643T:p.S548L;FOXM1:NM_021953:exon9:c.C1688T:p.S563L;FOXM1:NM_202002:exon10:c.C1802T:p.S601L	293T-3A
12	2888078	C	RHNO1	exonic	synonymous SNV	RHNO1:NM_001252499:exon3:c.C336T:p.I112I;RHNO1:NM_001252500:exon3:c.C294T:p.I98I;RHNO1:NM_001257097:exon3:c.C336T:p.I112I;RHNO1:NM_001257098:exon3:c.C336T:p.I112I	293T-3A
12	2888653	C	RHNO1	UTR3	NA	NA	293T-3G
12	3211822	G	TSPAN9	intronic	NA	NA	293T-3A
12	4488398	G	C12orf4	UTR3	NA	NA	293T-3A
12	4489835	G	C12orf4	exonic	nonsynonymous SNV	C12orf4:NM_001304811:exon14:c.C1631T:p.S544L;C12orf4:NM_020374:exon14:c.C1631T:p.S544L	293T-3A
12	6493687	G	MRPL51;NCAPD2	upstream	NA	NA	293T-3A
12	6521005	C	NCAPD2	exonic	stopgain	NCAPD2:NM_014865:exon14:c.C1609T:p.R537X	293T-3A
12	6582727	G	CHD4	exonic	stopgain	CHD4:NM_001297553:exon28:c.C4237T:p.Q1413X;CHD4:NM_001273:exon29:c.C4258T:p.Q1420X	293T-3A
12	6593114	G	CHD4	exonic	nonsynonymous SNV	CHD4:NM_001297553:exon16:c.C2608T:p.R870W;CHD4:NM_001273:exon17:c.C2629T:p.R877W	293T-3A
12	6666869	G	ZNF384	UTR3	NA	NA	293T-3G
12	6749896	G	MLF2	exonic	nonsynonymous SNV	MLF2:NM_005439:exon7:c.C511T:p.R171C	293T-3A
12	6770660	C	PTMS	UTR3	NA	NA	293T-3A
12	6819930	C	CD4	UTR3	NA	NA	Macrophage-M1, Monocyte-hypoxia
12	6850909	G	CDCA3	exonic	nonsynonymous SNV	CDCA3:NM_001297602:exon2:c.C44T:p.P15L;CDCA3:NM_001297603:exon2:c.C44T:p.P15L;CDCA3:NM_001297604:exon2:c.C44T:p.P15L;CDCA3:NM_031299:exon2:c.C44T:p.P15L	293T-3G
12	6941430	C	ATN1	exonic	stopgain	ATN1:NM_001007026:exon9:c.C3415T:p.Q1139X;ATN1:NM_001940:exon9:c.C3415T:p.Q1139X	Macrophage-M1
12	6960194	C	PTPN6	exonic	synonymous SNV	PTPN6:NM_002831:exon13:c.C1536T:p.I512I;PTPN6:NM_080548:exon13:c.C1542T:p.I514I;PTPN6:NM_080549:exon13:c.C1536T:p.I512I	Macrophage-M1, Monocyte-hypoxia
12	6982709	G	LPCAT3	exonic	synonymous SNV	LPCAT3:NM_005768:exon3:c.C333T:p.I111I	293T-3A
12	7137088	C	CLSTN3	exonic	synonymous SNV	CLSTN3:NM_014718:exon7:c.C1188T:p.I396I	293T-3A
12	7157514	C	CLSTN3	exonic	synonymous SNV	CLSTN3:NM_014718:exon17:c.C2553T:p.I851I	293T-3A
12	7158538	C	CLSTN3	UTR3	NA	NA	293T-3A
12	10222854	C	GABARAPL1	UTR3	NA	NA	293T-3A
12	10709943	G	YBX3	exonic	nonsynonymous SNV	YBX3:NM_003651:exon6:c.C745T:p.R249C	293T-3A, 293T-3G
12	10847118	G	PRR4	exonic	nonsynonymous SNV	PRR4:NM_001098538:exon3:c.C118T:p.H40Y;PRR4:NM_007244:exon3:c.C350T:p.S117L	293T-3A
12	12475927	G	DUSP16	UTR3	NA	NA	293T-3A
12	12476194	G	DUSP16	UTR3	NA	NA	293T-3A
12	13215361	C	EMP1	UTR3	NA	NA	Macrophage-M1
12	14461092	C	ATF7IP	exonic	nonsynonymous SNV	ATF7IP:NM_001286514:exon9:c.C2753T:p.S918L;ATF7IP:NM_001286515:exon9:c.C2753T:p.S918L;ATF7IP:NM_018179:exon9:c.C2756T:p.S919L;ATF7IP:NM_181352:exon9:c.C2780T:p.S927L	293T-3A
12	14497717	C	ATF7IP	exonic	nonsynonymous SNV	ATF7IP:NM_001286514:exon15:c.C3454T:p.P1152S;ATF7IP:NM_018179:exon15:c.C3457T:p.P1153S;ATF7IP:NM_181352:exon15:c.C3481T:p.P1161S	293T-3G
12	14501943	C	ATF7IP	UTR3	NA	NA	293T-3G
12	14790584	G	WBP11	exonic	nonsynonymous SNV	WBP11:NM_016312:exon10:c.C1181T:p.P394L	293T-3G
12	14790602	G	WBP11	exonic	nonsynonymous SNV	WBP11:NM_016312:exon10:c.C1163T:p.S388L	293T-3A
12	15897940	C	STRAP	exonic	nonsynonymous SNV	STRAP:NM_007178:exon7:c.C697T:p.P233S	293T-3A
12	20551956	C	PDE3A	intronic	NA	NA	293T-3A
12	22065531	C	CMAS	UTR3	NA	NA	293T-3A
12	22484844	G	C2CD5	exonic	nonsynonymous SNV	C2CD5:NM_001286174:exon12:c.C1403T:p.P468L;C2CD5:NM_001286176:exon13:c.C1403T:p.P468L;C2CD5:NM_001286177:exon13:c.C1376T:p.P459L;C2CD5:NM_014802:exon13:c.C1403T:p.P468L;C2CD5:NM_001286173:exon14:c.C1409T:p.P470L;C2CD5:NM_001286175:exon14:c.C1442T:p.P481L	293T-3G
12	22687631	C	ETNK1	UTR3	NA	NA	293T-3A
12	22687959	C	ETNK1	UTR3	NA	NA	293T-3A
12	24813661	G	BCAT1	UTR3	NA	NA	293T-3A
12	24814851	G	BCAT1	UTR3	NA	NA	293T-3A
12	24894297	G	BCAT1	exonic	nonsynonymous SNV	BCAT1:NM_001178092:exon2:c.C185T:p.S62L;BCAT1:NM_001178091:exon3:c.C257T:p.S86L;BCAT1:NM_001178093:exon3:c.C293T:p.S98L;BCAT1:NM_001178094:exon3:c.C254T:p.S85L;BCAT1:NM_005504:exon3:c.C257T:p.S86L	293T-3A
12	26974149	G	TM7SF3	exonic	nonsynonymous SNV	TM7SF3:NM_016551:exon12:c.C1529T:p.P510L	293T-3G
12	27693789	C	PPFIBP1	UTR3	NA	NA	293T-3A
12	27756247	C	MRPS35	UTR3	NA	NA	293T-3A
12	32722440	C	DNM1L	exonic	nonsynonymous SNV	DNM1L:NM_001278466:exon6:c.C277T:p.H93Y;DNM1L:NM_001278463:exon9:c.C886T:p.H296Y;DNM1L:NM_005690:exon9:c.C886T:p.H296Y;DNM1L:NM_012062:exon9:c.C886T:p.H296Y;DNM1L:NM_012063:exon9:c.C886T:p.H296Y;DNM1L:NM_001278464:exon10:c.C925T:p.H309Y;DNM1L:NM_001278465:exon10:c.C925T:p.H309Y	293T-3A
12	32731443	C	DNM1L	exonic	nonsynonymous SNV	DNM1L:NM_001278466:exon8:c.C679T:p.R227C;DNM1L:NM_001278463:exon11:c.C1288T:p.R430C;DNM1L:NM_005690:exon11:c.C1288T:p.R430C;DNM1L:NM_012062:exon11:c.C1288T:p.R430C;DNM1L:NM_012063:exon11:c.C1288T:p.R430C;DNM1L:NM_001278464:exon12:c.C1327T:p.R443C;DNM1L:NM_001278465:exon12:c.C1327T:p.R443C	293T-3G
12	32755101	G	YARS2	exonic	synonymous SNV	YARS2:NM_001040436:exon1:c.C774T:p.I258I	293T-3A
12	39358294	G	KIF21A	exonic	stopgain	KIF21A:NM_001173463:exon8:c.C1099T:p.R367X;KIF21A:NM_001173464:exon8:c.C1099T:p.R367X;KIF21A:NM_001173465:exon8:c.C1099T:p.R367X;KIF21A:NM_017641:exon8:c.C1099T:p.R367X	293T-3A
12	41027882	C	CNTN1	exonic	synonymous SNV	CNTN1:NM_175038:exon20:c.C2703T:p.I901I;CNTN1:NM_001843:exon22:c.C2736T:p.I912I	293T-3A
12	42082429	G	GXYLT1	UTR3	NA	NA	293T-3A
12	42119017	G	GXYLT1	exonic	nonsynonymous SNV	GXYLT1:NM_001099650:exon2:c.C376T:p.H126Y;GXYLT1:NM_173601:exon3:c.C469T:p.H157Y	293T-3A
12	42312893	G	ZCRB1	UTR3	NA	NA	293T-3A
12	42355992	C	PPHLN1	intronic	NA	NA	293T-3A
12	45922535	G	SCAF11	exonic	synonymous SNV	SCAF11:NM_004719:exon14:c.C4173T:p.I1391I	293T-3A
12	45926390	G	SCAF11	exonic	nonsynonymous SNV	SCAF11:NM_004719:exon11:c.C3311T:p.S1104L	293T-3A
12	45931516	G	SCAF11	exonic	synonymous SNV	SCAF11:NM_004719:exon10:c.C831T:p.F277F	293T-3A
12	46243223	G	SLC38A1	UTR5	NA	NA	293T-3A
12	46359619	G	SLC38A2	UTR3	NA	NA	293T-3A, Monocyte-hypoxia
12	46360112	G	SLC38A2	UTR3	NA	NA	293T-3G
12	48134975	C	PFKM	exonic	synonymous SNV	PFKM:NM_001166688:exon8:c.C780T:p.I260I;PFKM:NM_000289:exon9:c.C780T:p.I260I;PFKM:NM_001166687:exon9:c.C780T:p.I260I;PFKM:NM_001166686:exon11:c.C993T:p.I331I	293T-3A
12	48149343	G	ASB8	UTR3	NA	NA	293T-3A, 293T-3G, 293T-3B
12	48692856	G	CCNT1	UTR3	NA	NA	293T-3A
12	48693115	G	CCNT1	exonic	nonsynonymous SNV	CCNT1:NM_001240:exon9:c.C2099T:p.S700L	293T-3A
12	48694175	G	CCNT1	exonic	stopgain	CCNT1:NM_001240:exon9:c.C1039T:p.Q347X	293T-3A
12	48716701	G	CCNT1	UTR5	NA	NA	293T-3A
12	48777480	G	ADCY6	exonic	nonsynonymous SNV	ADCY6:NM_015270:exon5:c.C1178T:p.S393F	293T-3A
12	49005815	G	PRKAG1	exonic	synonymous SNV	PRKAG1:NM_001206709:exon3:c.C96T:p.F32F;PRKAG1:NM_002733:exon3:c.C96T:p.F32F	293T-3A
12	49026308	G	KMT2D	exonic	nonsynonymous SNV	KMT2D:NM_003482:exon48:c.C15658T:p.R5220C	293T-3G
12	49031801	G	KMT2D	exonic	nonsynonymous SNV	KMT2D:NM_003482:exon39:c.C12904T:p.L4302F	293T-3G
12	49330395	C	TROAP	exonic	nonsynonymous SNV	TROAP:NM_005480:exon13:c.C1550T:p.P517L	293T-3G
12	49558676	G	MCRS1	exonic	synonymous SNV	MCRS1:NM_001278341:exon13:c.C783T:p.I261I;MCRS1:NM_001012300:exon14:c.C1395T:p.I465I;MCRS1:NM_006337:exon15:c.C1356T:p.I452I	293T-3A
12	49795109	G	NCKAP5L	exonic	synonymous SNV	NCKAP5L:NM_001037806:exon8:c.C2751T:p.I917I	293T-3A
12	49796633	G	NCKAP5L	exonic	synonymous SNV	NCKAP5L:NM_001037806:exon8:c.C1227T:p.F409F	293T-3A
12	49999674	G	RACGAP1	exonic	synonymous SNV	RACGAP1:NM_001126104:exon8:c.C690T:p.I230I;RACGAP1:NM_001126103:exon10:c.C690T:p.I230I;RACGAP1:NM_013277:exon10:c.C690T:p.I230I	293T-3A
12	50099389	C	SMARCD1	UTR3	NA	NA	293T-3A
12	50143123	G	CERS5	exonic	nonsynonymous SNV	CERS5:NM_147190:exon3:c.C385T:p.R129W;CERS5:NM_001281731:exon4:c.C211T:p.R71W	293T-3A
12	50144002	G	CERS5	exonic	stopgain	CERS5:NM_147190:exon2:c.C253T:p.Q85X;CERS5:NM_001281731:exon3:c.C79T:p.Q27X	293T-3A
12	50167106	G	CERS5	exonic	synonymous SNV	CERS5:NM_147190:exon1:c.C192T:p.F64F	293T-3A
12	50674567	C	DIP2B	exonic	nonsynonymous SNV	DIP2B:NM_173602:exon6:c.C734T:p.S245L	293T-3A, 293T-3B
12	50728625	C	DIP2B	exonic	synonymous SNV	DIP2B:NM_173602:exon30:c.C3588T:p.A1196A	293T-3G
12	50747965	C	DIP2B	UTR3	NA	NA	293T-3G
12	51055845	C	LETMD1	exonic	nonsynonymous SNV	LETMD1:NM_001243689:exon5:c.C523T:p.P175S;LETMD1:NM_015416:exon5:c.C484T:p.P162S	293T-3A
12	52076998	C	ATG101	exonic	synonymous SNV	ATG101:NM_001098673:exon4:c.C465T:p.I155I;ATG101:NM_021934:exon4:c.C465T:p.I155I	293T-3A
12	52904875	G	KRT8	exonic	nonsynonymous SNV	KRT8:NM_002273:exon1:c.C107T:p.S36L;KRT8:NM_001256282:exon2:c.C191T:p.S64L;KRT8:NM_001256293:exon2:c.C107T:p.S36L	293T-3A
12	53190301	C	ZNF740	UTR3	NA	NA	293T-3G
12	53412734	C	SP1	UTR3	NA	NA	293T-3G
12	53669162	G	ATP5G2	exonic	synonymous SNV	ATP5G2:NM_001002031:exon4:c.C345T:p.I115I;ATP5G2:NM_005176:exon4:c.C468T:p.I156I	293T-3A, Macrophage-M1, Monocyte-hypoxia
12	53711455	G	CALCOCO1	UTR3	NA	NA	293T-3A
12	54055908	C	HOXC4	UTR3	NA	NA	293T-3A
12	54238955	G	CBX5	UTR3	NA	NA	293T-3A
12	54342278	C	COPZ1	exonic	nonsynonymous SNV	COPZ1:NM_001271734:exon2:c.C91T:p.R31W;COPZ1:NM_001271735:exon3:c.C160T:p.R54W;COPZ1:NM_001271736:exon3:c.C184T:p.R62W;COPZ1:NM_016057:exon3:c.C160T:p.R54W	293T-3A, Macrophage-M1
12	54350518	C	COPZ1	exonic	nonsynonymous SNV	COPZ1:NM_001271734:exon8:c.C460T:p.R154W;COPZ1:NM_001271735:exon8:c.C478T:p.R160W;COPZ1:NM_001271736:exon9:c.C553T:p.R185W;COPZ1:NM_016057:exon9:c.C529T:p.R177W	293T-3A
12	54397425	G	ITGA5	exonic	synonymous SNV	ITGA5:NM_002205:exon29:c.C3153T:p.I1051I	293T-3A
12	54404234	G	ITGA5	exonic	synonymous SNV	ITGA5:NM_002205:exon15:c.C1623T:p.I541I	293T-3A, Monocyte-hypoxia
12	55994434	C	RAB5B	UTR3	NA	NA	293T-3A
12	56161544	C	MYL6	UTR3	NA	NA	293T-3A
12	56210466	G	RNF41	exonic	synonymous SNV	RNF41:NM_001242826:exon4:c.C193T:p.L65L;RNF41:NM_005785:exon4:c.C193T:p.L65L;RNF41:NM_194359:exon4:c.C193T:p.L65L	293T-3A
12	56253323	G	ANKRD52	exonic	synonymous SNV	ANKRD52:NM_173595:exon10:c.C1065T:p.I355I	293T-3A
12	56257550	G	ANKRD52	intronic	NA	NA	293T-3A
12	56270542	C	COQ10A	UTR3	NA	NA	293T-3A
12	56324143	G	PAN2	exonic	synonymous SNV	PAN2:NM_001127460:exon13:c.C1971T:p.F657F;PAN2:NM_001166279:exon13:c.C1968T:p.F656F;PAN2:NM_014871:exon13:c.C1971T:p.F657F	293T-3A
12	56599189	G	BAZ2A	exonic	nonsynonymous SNV	BAZ2A:NM_001300905:exon27:c.C5342T:p.S1781F;BAZ2A:NM_013449:exon27:c.C5348T:p.S1783F	293T-3A
12	56600955	G	BAZ2A	exonic	nonsynonymous SNV	BAZ2A:NM_001300905:exon22:c.C4438T:p.R1480W;BAZ2A:NM_013449:exon22:c.C4444T:p.R1482W	293T-3B
12	56602842	G	BAZ2A	exonic	nonsynonymous SNV	BAZ2A:NM_001300905:exon19:c.C3295T:p.R1099C;BAZ2A:NM_013449:exon19:c.C3301T:p.R1101C	293T-3A
12	56604587	G	BAZ2A	exonic	synonymous SNV	BAZ2A:NM_001300905:exon15:c.C2961T:p.I987I;BAZ2A:NM_013449:exon15:c.C2967T:p.I989I	293T-3A
12	56640085	G	ATP5B	exonic	synonymous SNV	ATP5B:NM_001686:exon8:c.C1182T:p.I394I	293T-3A
12	57058394	G	NEMP1	UTR3	NA	NA	293T-3A
12	57143734	C	LRP1	exonic	synonymous SNV	LRP1:NM_002332:exon4:c.C384T:p.L128L	293T-3A
12	57488180	C	MARS	exonic	synonymous SNV	MARS:NM_004990:exon1:c.C90T:p.I30I	293T-3A
12	57516430	C	MARS	intronic	NA	NA	293T-3A
12	57532987	G	DCTN2	exonic	synonymous SNV	DCTN2:NM_001261412:exon9:c.C777T:p.L259L;DCTN2:NM_001261413:exon9:c.C771T:p.L257L	293T-3A
12	57696014	C	OS9	exonic	synonymous SNV	OS9:NM_001261423:exon3:c.C279T:p.F93F;OS9:NM_001017956:exon4:c.C456T:p.F152F;OS9:NM_001017957:exon4:c.C456T:p.F152F;OS9:NM_001017958:exon4:c.C456T:p.F152F;OS9:NM_001261420:exon4:c.C456T:p.F152F;OS9:NM_001261421:exon4:c.C456T:p.F152F;OS9:NM_006812:exon4:c.C456T:p.F152F	293T-3A
12	57758603	C	MARCH9	exonic	synonymous SNV	MARCH9:NM_138396:exon4:c.C747T:p.F249F	293T-3A
12	62585420	C	MON2	exonic	nonsynonymous SNV	MON2:NM_001278470:exon32:c.C4808T:p.S1603L;MON2:NM_001278471:exon32:c.C4739T:p.S1580L;MON2:NM_001278469:exon33:c.C4826T:p.S1609L;MON2:NM_015026:exon33:c.C4826T:p.S1609L;MON2:NM_001278472:exon34:c.C4610T:p.S1537L	293T-3A
12	64694981	C	RASSF3	UTR3	NA	NA	293T-3A
12	64715017	G	GNS	UTR3	NA	NA	293T-3A
12	64747744	G	GNS	exonic	stopgain	GNS:NM_002076:exon3:c.C427T:p.Q143X	293T-3A
12	66310017	C	HELB	exonic	synonymous SNV	HELB:NM_033647:exon4:c.C1089T:p.I363I	293T-3A
12	68808310	C	MDM2	UTR5	NA	NA	293T-3A, Monocyte-hypoxia
12	68841866	C	MDM2	UTR3	NA	NA	293T-3G
12	69258700	C	CPSF6	exonic	stopgain	CPSF6:NM_007007:exon6:c.C805T:p.R269X;CPSF6:NM_001300947:exon7:c.C916T:p.R306X	293T-3A
12	69362872	C	YEATS4	exonic	stopgain	YEATS4:NM_001300950:exon2:c.C136T:p.Q46X;YEATS4:NM_006530:exon2:c.C136T:p.Q46X	293T-3A
12	69574678	C	FRS2	exonic	nonsynonymous SNV	FRS2:NM_001278357:exon7:c.C1250T:p.P417L;FRS2:NM_001278356:exon9:c.C1250T:p.P417L;FRS2:NM_001042555:exon10:c.C1250T:p.P417L;FRS2:NM_001278354:exon10:c.C1250T:p.P417L;FRS2:NM_001278355:exon10:c.C1250T:p.P417L;FRS2:NM_006654:exon10:c.C1250T:p.P417L;FRS2:NM_001278351:exon11:c.C1250T:p.P417L;FRS2:NM_001278353:exon11:c.C1250T:p.P417L	293T-3G
12	69577939	C	FRS2	UTR3	NA	NA	293T-3G
12	71787577	C	RAB21	UTR3	NA	NA	293T-3A
12	71787714	C	RAB21	UTR3	NA	NA	293T-3A
12	74540392	C	ATXN7L3B	UTR3	NA	NA	293T-3B
12	76356661	G	OSBPL8	exonic	synonymous SNV	OSBPL8:NM_001003712:exon22:c.C2376T:p.I792I;OSBPL8:NM_020841:exon23:c.C2502T:p.I834I	293T-3A
12	77024143	G	E2F7	exonic	nonsynonymous SNV	E2F7:NM_203394:exon13:c.C2608T:p.R870C	293T-3A
12	79689988	G	PAWR	exonic	nonsynonymous SNV	PAWR:NM_002583:exon2:c.C257T:p.P86L	293T-3G
12	79934963	G	PPP1R12A	UTR5	NA	NA	293T-3A
12	84859903	G	SLC6A15	UTR3	NA	NA	293T-3G
12	88111254	G	CEP290	exonic	nonsynonymous SNV	CEP290:NM_025114:exon22:c.C2315T:p.S772F	293T-3A
12	88130324	G	CEP290	exonic	stopgain	CEP290:NM_025114:exon9:c.C613T:p.R205X	293T-3A
12	92773972	G	EEA1	UTR3	NA	NA	293T-3A
12	93411233	G	UBE2N	exonic	nonsynonymous SNV	UBE2N:NM_003348:exon2:c.C97T:p.R33C	293T-3G
12	95266573	C	VEZT	exonic	synonymous SNV	VEZT:NM_017599:exon5:c.C651T:p.L217L	293T-3A
12	96001033	G	LTA4H	exonic	nonsynonymous SNV	LTA4H:NM_000895:exon19:c.C1792T:p.P598S;LTA4H:NM_001256643:exon19:c.C1720T:p.P574S	293T-3A, Monocyte-hypoxia
12	96268838	C	ELK3	UTR3	NA	NA	293T-3A
12	96917726	C	NEDD1	exonic	stopgain	NEDD1:NM_001135177:exon3:c.C70T:p.R24X;NEDD1:NM_001135175:exon4:c.C358T:p.R120X;NEDD1:NM_001135176:exon4:c.C337T:p.R113X;NEDD1:NM_152905:exon5:c.C337T:p.R113X	293T-3A
12	98516116	C	TMPO	exonic	synonymous SNV	TMPO:NM_001032283:exon1:c.C249T:p.A83A;TMPO:NM_001032284:exon1:c.C249T:p.A83A;TMPO:NM_001307975:exon1:c.C249T:p.A83A;TMPO:NM_003276:exon1:c.C249T:p.A83A	293T-3G
12	98531776	C	TMPO	exonic	nonsynonymous SNV	TMPO:NM_001032283:exon3:c.C503T:p.S168L;TMPO:NM_001032284:exon3:c.C503T:p.S168L;TMPO:NM_001307975:exon3:c.C503T:p.S168L;TMPO:NM_003276:exon3:c.C503T:p.S168L	293T-3A
12	98534183	C	TMPO	exonic	synonymous SNV	TMPO:NM_003276:exon4:c.C1926T:p.T642T	293T-3G
12	98626202	G	IKBIP	exonic	stopgain	IKBIP:NM_153687:exon3:c.C862T:p.Q288X	293T-3A
12	98665558	C	APAF1	exonic	nonsynonymous SNV	APAF1:NM_001160:exon8:c.C928T:p.P310S;APAF1:NM_013229:exon8:c.C928T:p.P310S;APAF1:NM_181861:exon8:c.C961T:p.P321S;APAF1:NM_181868:exon8:c.C961T:p.P321S	293T-3A
12	100339911	C	SCYL2	UTR3	NA	NA	293T-3A
12	102074459	G	NUP37	exonic	synonymous SNV	NUP37:NM_024057:exon9:c.C876T:p.L292L	293T-3A
12	104265555	C	TXNRD1	intronic	NA	NA	293T-3A
12	104265777	C	TXNRD1	intronic	NA	NA	293T-3G
12	104348526	C	TXNRD1	UTR3	NA	NA	293T-3A
12	104988189	C	C12orf45	exonic	synonymous SNV	C12orf45:NM_152318:exon2:c.C138T:p.I46I	293T-3A
12	105144816	C	KIAA1033	exonic	stopgain	KIAA1033:NM_001293640:exon22:c.C2281T:p.Q761X;KIAA1033:NM_015275:exon22:c.C2278T:p.Q760X	293T-3A
12	106238569	G	CKAP4	UTR3	NA	NA	293T-3A
12	106430454	C	POLR3B	exonic	nonsynonymous SNV	POLR3B:NM_001160708:exon14:c.C1271T:p.S424L;POLR3B:NM_018082:exon14:c.C1445T:p.S482L	293T-3A
12	106886262	C	RIC8B	UTR3	NA	NA	293T-3A
12	106973527	C	TMEM263	UTR3	NA	NA	293T-3A
12	107733303	G	PRDM4	UTR3	NA	NA	293T-3G
12	108567249	C	ISCU	exonic	synonymous SNV	ISCU:NM_001301140:exon4:c.C399T:p.P133P;ISCU:NM_001301141:exon4:c.C399T:p.P133P;ISCU:NM_213595:exon4:c.C399T:p.P133P;ISCU:NM_014301:exon5:c.C324T:p.P108P	293T-3G
12	108647182	G	CORO1C	UTR3	NA	NA	293T-3A
12	109057966	C	USP30	exonic	synonymous SNV	USP30:NM_032663:exon3:c.C234T:p.F78F;USP30:NM_001301175:exon6:c.C141T:p.F47F	293T-3A
12	109529906	C	UBE3B	exonic	synonymous SNV	UBE3B:NM_130466:exon25:c.C2644T:p.L882L;UBE3B:NM_183415:exon25:c.C2644T:p.L882L	293T-3A
12	109557050	G	MMAB	exonic	nonsynonymous SNV	MMAB:NM_052845:exon9:c.C731T:p.S244L	293T-3A
12	109591348	C	MVK	exonic	synonymous SNV	MVK:NM_001301182:exon8:c.C720T:p.L240L;MVK:NM_000431:exon9:c.C876T:p.L292L;MVK:NM_001114185:exon9:c.C876T:p.L292L	293T-3A
12	109917997	C	TCHP	UTR3	NA	NA	293T-3A
12	110036268	C	ANKRD13A	exonic	nonsynonymous SNV	ANKRD13A:NM_033121:exon14:c.C1517T:p.S506L	293T-3A
12	110349328	C	ATP2A2	UTR3	NA	NA	293T-3G
12	110435135	G	ARPC3	UTR3	NA	NA	293T-3G
12	110720515	G	PPP1CC	UTR3	NA	NA	293T-3A, Monocyte-hypoxia
12	111516348	G	ATXN2	exonic	nonsynonymous SNV	ATXN2:NM_001310123:exon8:c.C794T:p.S265L;ATXN2:NM_001310121:exon10:c.C866T:p.S289L;ATXN2:NM_002973:exon10:c.C1661T:p.S554L	293T-3A, 293T-3B
12	111642774	G	BRAP	UTR3	NA	NA	293T-3A
12	111659228	G	BRAP	exonic	stopgain	BRAP:NM_006768:exon8:c.C1090T:p.R364X	293T-3A
12	111792638	C	ALDH2	exonic	synonymous SNV	ALDH2:NM_001204889:exon8:c.C798T:p.F266F;ALDH2:NM_000690:exon9:c.C939T:p.F313F	293T-3A
12	112027661	G	NAA25	UTR3	NA	NA	293T-3A
12	112039232	G	NAA25	exonic	synonymous SNV	NAA25:NM_024953:exon22:c.C2646T:p.I882I	293T-3A
12	112153021	C	TRAFD1	UTR3	NA	NA	293T-3A
12	112230798	G	HECTD4	exonic	synonymous SNV	HECTD4:NM_001109662:exon40:c.C5823T:p.I1941I	293T-3A
12	113186902	C	RITA1	exonic	synonymous SNV	RITA1:NM_001286215:exon2:c.C228T:p.F76F;RITA1:NM_032848:exon3:c.C156T:p.F52F	293T-3A
12	113315438	G	SLC8B1	exonic	synonymous SNV	SLC8B1:NM_024959:exon11:c.C1032T:p.V344V	293T-3A
12	113822236	G	RBM19	UTR3	NA	NA	293T-3A
12	113962376	G	RBM19	exonic	synonymous SNV	RBM19:NM_001146698:exon2:c.C75T:p.F25F;RBM19:NM_001146699:exon2:c.C75T:p.F25F;RBM19:NM_016196:exon2:c.C75T:p.F25F	293T-3A
12	114684128	G	TBX3	UTR5	NA	NA	293T-3A
12	116008504	G	MED13L	exonic	nonsynonymous SNV	MED13L:NM_015335:exon10:c.C1909T:p.R637C	293T-3A
12	116008589	G	MED13L	exonic	synonymous SNV	MED13L:NM_015335:exon10:c.C1824T:p.L608L	293T-3A
12	116715361	G	C12orf49	UTR3	NA	NA	293T-3G
12	116717578	G	C12orf49	UTR3	NA	NA	293T-3A
12	116719820	G	C12orf49	exonic	synonymous SNV	C12orf49:NM_024738:exon4:c.C477T:p.F159F	293T-3A
12	116723080	G	C12orf49	exonic	synonymous SNV	C12orf49:NM_024738:exon2:c.C255T:p.I85I	293T-3A
12	117027436	C	FBXW8	exonic	synonymous SNV	FBXW8:NM_012174:exon10:c.C1386T:p.I462I;FBXW8:NM_153348:exon10:c.C1584T:p.I528I	293T-3A
12	118019118	C	RFC5	exonic	stopgain	RFC5:NM_001206801:exon2:c.C112T:p.Q38X;RFC5:NM_007370:exon2:c.C112T:p.Q38X;RFC5:NM_181578:exon3:c.C49T:p.Q17X	293T-3A
12	118032534	C	RFC5;WSB2	downstream	NA	NA	293T-3A
12	119668244	C	PRKAB1	UTR5	NA	NA	293T-3A
12	119672432	C	PRKAB1	exonic	synonymous SNV	PRKAB1:NM_006253:exon2:c.C291T:p.F97F	293T-3A
12	119680558	C	PRKAB1	UTR3	NA	NA	293T-3A
12	119718256	G	CIT	exonic	nonsynonymous SNV	CIT:NM_007174:exon31:c.C4031T:p.S1344L;CIT:NM_001206999:exon32:c.C4157T:p.S1386L	293T-3A
12	120097105	G	RAB35	UTR3	NA	NA	293T-3A
12	120136592	G	GCN1	exonic	synonymous SNV	GCN1:NM_006836:exon51:c.C6918T:p.I2306I	293T-3A
12	120145284	G	GCN1	exonic	nonsynonymous SNV	GCN1:NM_006836:exon39:c.C4994T:p.S1665L	293T-3A
12	120159874	G	GCN1	exonic	synonymous SNV	GCN1:NM_006836:exon24:c.C2700T:p.P900P	293T-3G
12	120159982	G	GCN1	exonic	synonymous SNV	GCN1:NM_006836:exon24:c.C2592T:p.I864I	293T-3A
12	120162904	G	GCN1	exonic	synonymous SNV	GCN1:NM_006836:exon20:c.C2106T:p.I702I	293T-3A
12	120183606	G	GCN1	exonic	nonsynonymous SNV	GCN1:NM_006836:exon5:c.C389T:p.S130L	293T-3A
12	120444044	G	TRIAP1	UTR3	NA	NA	293T-3A
12	120529010	G	COQ5	exonic	synonymous SNV	COQ5:NM_032314:exon1:c.C132T:p.S44S	293T-3G
12	120534477	C	RNF10	UTR5	NA	NA	293T-3A
12	120534844	C	RNF10	exonic	synonymous SNV	RNF10:NM_014868:exon1:c.C33T:p.T11T	293T-3A
12	120566847	C	RNF10	exonic	synonymous SNV	RNF10:NM_014868:exon13:c.C1908T:p.L636L	293T-3A
12	120694853	C	MLEC	exonic	synonymous SNV	MLEC:NM_001303627:exon3:c.C195T:p.V65V;MLEC:NM_014730:exon3:c.C444T:p.V148V	293T-3A
12	120694964	C	MLEC	exonic	synonymous SNV	MLEC:NM_001303627:exon3:c.C306T:p.S102S;MLEC:NM_014730:exon3:c.C555T:p.S185S	293T-3G
12	120720948	C	UNC119B	UTR3	NA	NA	293T-3A
12	121003926	G	C12orf43	UTR3	NA	NA	293T-3G
12	121162497	C	P2RX7	exonic	synonymous SNV	P2RX7:NM_002562:exon5:c.C510T:p.I170I	Monocyte-hypoxia
12	121439987	G	KDM2B	exonic	synonymous SNV	KDM2B:NM_001005366:exon21:c.C3492T:p.I1164I;KDM2B:NM_032590:exon22:c.C3699T:p.I1233I	293T-3A
12	121641475	C	ORAI1	exonic	synonymous SNV	ORAI1:NM_032790:exon3:c.C738T:p.F246F	293T-3A
12	121899800	C	PSMD9	exonic	synonymous SNV	PSMD9:NM_002813:exon3:c.C408T:p.F136F	293T-3A
12	122079219	C	MLXIP	exonic	synonymous SNV	MLXIP:NM_014938:exon1:c.C366T:p.I122I	293T-3A
12	122147149	C	MLXIP	UTR3	NA	NA	293T-3A
12	122208315	G	DIABLO	UTR3	NA	NA	293T-3G
12	122230034	G	LOC101593348;VPS33A	intergenic	NA	NA	293T-3A
12	122498830	G	ZCCHC8	exonic	nonsynonymous SNV	ZCCHC8:NM_017612:exon2:c.C239T:p.P80L	293T-3G
12	122505059	G	RSRC2	UTR3	NA	NA	293T-3A
12	122603164	C	KNTC1	exonic	synonymous SNV	KNTC1:NM_014708:exon48:c.C5022T:p.I1674I	293T-3A
12	122770815	C	DENR	UTR3	NA	NA	293T-3A
12	122770871	C	DENR	UTR3	NA	NA	293T-3A
12	122854068	C	HIP1R	exonic	synonymous SNV	HIP1R:NM_001303097:exon8:c.C603T:p.I201I;HIP1R:NM_001303099:exon8:c.C567T:p.I189I;HIP1R:NM_003959:exon8:c.C603T:p.I201I	293T-3A
12	122981590	C	ARL6IP4	exonic	synonymous SNV	ARL6IP4:NM_001278380:exon3:c.C147T:p.I49I;ARL6IP4:NM_018694:exon3:c.C732T:p.I244I	293T-3A
12	123295386	G	SBNO1	UTR3	NA	NA	293T-3A
12	123395213	C	KMT5A	exonic	synonymous SNV	KMT5A:NM_020382:exon4:c.C456T:p.I152I	293T-3A
12	123404895	C	KMT5A	exonic	synonymous SNV	KMT5A:NM_020382:exon7:c.C669T:p.I223I	293T-3A
12	123407745	C	KMT5A	UTR3	NA	NA	293T-3A
12	123596967	C	TMED2	UTR3	NA	NA	293T-3G
12	123606096	C	DDX55	exonic	synonymous SNV	DDX55:NM_020936:exon3:c.C183T:p.L61L	293T-3A
12	123621771	G	EIF2B1	exonic	synonymous SNV	EIF2B1:NM_001414:exon9:c.C903T:p.I301I	293T-3A, Macrophage-M1
12	123630181	G	EIF2B1	exonic	synonymous SNV	EIF2B1:NM_001414:exon4:c.C357T:p.I119I	293T-3A
12	123727864	C	ATP6V0A2	exonic	synonymous SNV	ATP6V0A2:NM_012463:exon6:c.C603T:p.I201I	293T-3A
12	123758001	C	ATP6V0A2	exonic	nonsynonymous SNV	ATP6V0A2:NM_012463:exon20:c.C2540T:p.S847L	293T-3A
12	124913703	G	UBC	exonic	synonymous SNV	UBC:NM_021009:exon2:c.C69T:p.I23I	293T-3A
12	124950241	G	DHX37	exonic	nonsynonymous SNV	DHX37:NM_032656:exon24:c.C3124T:p.R1042C	293T-3A
12	124956735	G	DHX37	exonic	synonymous SNV	DHX37:NM_032656:exon18:c.C2409T:p.I803I	293T-3A
12	124968942	G	DHX37	exonic	synonymous SNV	DHX37:NM_032656:exon9:c.C1218T:p.I406I	293T-3A
12	124977419	G	DHX37	exonic	synonymous SNV	DHX37:NM_032656:exon5:c.C810T:p.I270I	293T-3A
12	124980633	G	DHX37	exonic	synonymous SNV	DHX37:NM_032656:exon4:c.C595T:p.L199L	293T-3A
12	131932259	C	PUS1	exonic	nonsynonymous SNV	PUS1:NM_001002019:exon3:c.C304T:p.H102Y;PUS1:NM_001002020:exon3:c.C304T:p.H102Y;PUS1:NM_025215:exon3:c.C388T:p.H130Y	293T-3A
12	132624485	G	POLE	UTR3	NA	NA	293T-3A
12	132641751	G	POLE	exonic	synonymous SNV	POLE:NM_006231:exon39:c.C5274T:p.F1758F	293T-3A
12	132714975	C	PGAM5	exonic	synonymous SNV	PGAM5:NM_001170543:exon2:c.C309T:p.I103I;PGAM5:NM_001170544:exon2:c.C309T:p.I103I;PGAM5:NM_138575:exon2:c.C309T:p.I103I	293T-3A
12	132721060	C	PGAM5	UTR3	NA	NA	293T-3A
12	132743212	G	ANKLE2	exonic	nonsynonymous SNV	ANKLE2:NM_015114:exon6:c.C1295T:p.S432L	293T-3A
12	132748144	G	ANKLE2	exonic	synonymous SNV	ANKLE2:NM_015114:exon4:c.C1035T:p.I345I	293T-3A
12	132769265	G	GOLGA3	UTR3	NA	NA	293T-3A
12	132786437	G	GOLGA3	exonic	nonsynonymous SNV	GOLGA3:NM_001172557:exon15:c.C3025T:p.R1009C;GOLGA3:NM_005895:exon15:c.C3025T:p.R1009C	293T-3G
12	132789272	G	GOLGA3	exonic	nonsynonymous SNV	GOLGA3:NM_001172557:exon13:c.C2566T:p.R856W;GOLGA3:NM_005895:exon13:c.C2566T:p.R856W	293T-3G
12	132822129	G	GOLGA3	UTR5	NA	NA	293T-3G
13	19673214	C	MPHOSPH8	UTR3	NA	NA	293T-3A
13	19838902	G	ZMYM5	exonic	nonsynonymous SNV	ZMYM5:NM_001039650:exon5:c.C670T:p.R224C;ZMYM5:NM_001142684:exon5:c.C670T:p.R224C	293T-3A
13	20006425	C	ZMYM2	exonic	nonsynonymous SNV	ZMYM2:NM_001190965:exon6:c.C1351T:p.H451Y;ZMYM2:NM_197968:exon6:c.C1351T:p.H451Y;ZMYM2:NM_001190964:exon7:c.C1351T:p.H451Y;ZMYM2:NM_003453:exon7:c.C1351T:p.H451Y	293T-3G
13	20082993	C	ZMYM2	exonic	stopgain	ZMYM2:NM_001190965:exon23:c.C3781T:p.R1261X;ZMYM2:NM_197968:exon23:c.C3781T:p.R1261X;ZMYM2:NM_001190964:exon24:c.C3781T:p.R1261X;ZMYM2:NM_003453:exon24:c.C3781T:p.R1261X	293T-3A
13	20781744	G	XPO4	UTR3	NA	NA	293T-3G
13	20808510	G	XPO4	exonic	nonsynonymous SNV	XPO4:NM_022459:exon12:c.C1565T:p.P522L	293T-3G
13	20843036	G	XPO4	exonic	nonsynonymous SNV	XPO4:NM_022459:exon6:c.C586T:p.R196C	293T-3A
13	21148111	C	SAP18	UTR3	NA	NA	293T-3A
13	21168230	G	SKA3	exonic	synonymous SNV	SKA3:NM_001166017:exon4:c.C501T:p.I167I;SKA3:NM_145061:exon4:c.C501T:p.I167I	293T-3A
13	21376086	G	MIPEPP3	ncRNA_intronic	NA	NA	293T-3A
13	21400415	G	ZDHHC20	exonic	synonymous SNV	ZDHHC20:NM_001286638:exon6:c.C363T:p.F121F;ZDHHC20:NM_153251:exon7:c.C552T:p.F184F	293T-3A
13	24493626	G	PARP4	exonic	synonymous SNV	PARP4:NM_006437:exon8:c.C849T:p.L283L	293T-3A
13	24889393	G	CENPJ	exonic	nonsynonymous SNV	CENPJ:NM_018451:exon11:c.C3224T:p.S1075F	293T-3A
13	25336976	C	NUP58	exonic	synonymous SNV	NUP58:NM_001008564:exon13:c.C1440T:p.F480F;NUP58:NM_014089:exon14:c.C1476T:p.F492F	293T-3A
13	25341484	C	NUP58	UTR3	NA	NA	293T-3A
13	26214452	G	RNF6	exonic	nonsynonymous SNV	RNF6:NM_005977:exon5:c.C1430T:p.S477L;RNF6:NM_183043:exon5:c.C1430T:p.S477L;RNF6:NM_183044:exon5:c.C1430T:p.S477L	293T-3A
13	26214489	G	RNF6	exonic	nonsynonymous SNV	RNF6:NM_005977:exon5:c.C1393T:p.R465C;RNF6:NM_183043:exon5:c.C1393T:p.R465C;RNF6:NM_183044:exon5:c.C1393T:p.R465C	293T-3A
13	26214558	G	RNF6	exonic	nonsynonymous SNV	RNF6:NM_005977:exon5:c.C1324T:p.R442C;RNF6:NM_183043:exon5:c.C1324T:p.R442C;RNF6:NM_183044:exon5:c.C1324T:p.R442C	293T-3A
13	27553235	G	LNX2	exonic	nonsynonymous SNV	LNX2:NM_153371:exon8:c.C1751T:p.S584L	293T-3A
13	27621920	C	POLR1D	UTR5	NA	NA	293T-3A
13	27665999	C	POLR1D	UTR3	NA	NA	293T-3A
13	29510492	G	SLC7A1	UTR3	NA	NA	293T-3A
13	29512322	G	SLC7A1	UTR3	NA	NA	293T-3A
13	32332572	C	BRCA2	exonic	nonsynonymous SNV	BRCA2:NM_000059:exon10:c.C1094T:p.P365L	293T-3B
13	32341189	C	BRCA2	exonic	synonymous SNV	BRCA2:NM_000059:exon11:c.C6834T:p.I2278I	293T-3A
13	36846994	G	SMAD9	UTR3	NA	NA	293T-3A
13	38360911	C	UFM1	UTR3	NA	NA	293T-3A
13	40799247	C	SLC25A15	exonic	synonymous SNV	SLC25A15:NM_014252:exon3:c.C246T:p.F82F	293T-3A
13	41367505	C	NAA16	exonic	nonsynonymous SNV	NAA16:NM_024561:exon14:c.C1606T:p.R536C	293T-3A
13	41470511	C	RGCC	UTR3	NA	NA	293T-3A, Macrophage-M1, Monocyte-hypoxia
13	41887282	G	VWA8	exonic	nonsynonymous SNV	VWA8:NM_001009814:exon6:c.C731T:p.P244L;VWA8:NM_015058:exon6:c.C731T:p.P244L	293T-3G
13	42300953	C	AKAP11	exonic	nonsynonymous SNV	AKAP11:NM_016248:exon8:c.C2207T:p.S736L	293T-3A
13	42302595	C	AKAP11	exonic	synonymous SNV	AKAP11:NM_016248:exon8:c.C3849T:p.F1283F	293T-3A
13	43860032	G	CCDC122	exonic	synonymous SNV	CCDC122:NM_144974:exon5:c.C195T:p.I65I	293T-3A
13	44434612	G	TSC22D1	UTR3	NA	NA	293T-3G
13	44436777	G	TSC22D1	UTR5	NA	NA	293T-3A
13	44436811	G	TSC22D1	UTR5	NA	NA	293T-3A
13	44989650	C	GPALPP1	UTR5	NA	NA	293T-3A
13	45337079	G	TPT1	UTR3	NA	NA	293T-3A
13	45511787	C	COG3	exonic	nonsynonymous SNV	COG3:NM_031431:exon16:c.C1742T:p.S581L	293T-3A
13	46126250	G	LCP1	UTR3	NA	NA	Monocyte-hypoxia
13	46771389	G	ESD	UTR3	NA	NA	293T-3A
13	47973266	G	SUCLA2	exonic	stopgain	SUCLA2:NM_003850:exon5:c.C661T:p.Q221X	293T-3G
13	48001221	G	SUCLA2	exonic	nonsynonymous SNV	SUCLA2:NM_003850:exon1:c.C49T:p.R17W	293T-3A
13	48233292	C	ITM2B	UTR5	NA	NA	293T-3A, Monocyte-hypoxia
13	48480882	C	RB1	UTR3	NA	NA	293T-3A
13	49208089	C	FNDC3A	UTR3	NA	NA	293T-3A
13	50934981	C	RNASEH2B	exonic	nonsynonymous SNV	RNASEH2B:NM_001142279:exon5:c.C418T:p.H140Y;RNASEH2B:NM_024570:exon5:c.C418T:p.H140Y	293T-3A
13	51376075	G	INTS6	exonic	nonsynonymous SNV	INTS6:NM_012141:exon13:c.C1702T:p.R568C;INTS6:NM_001039937:exon14:c.C1663T:p.R555C;INTS6:NM_001306091:exon15:c.C1168T:p.R390C	293T-3A
13	52030842	C	UTP14C	exonic	stopgain	UTP14C:NM_021645:exon2:c.C2038T:p.Q680X	293T-3A
13	52031560	C	UTP14C	UTR3	NA	NA	293T-3A
13	52031958	C	UTP14C	UTR3	NA	NA	293T-3A, 293T-3G
13	52474974	C	CKAP2	exonic	stopgain	CKAP2:NM_001098525:exon9:c.C1885T:p.R629X;CKAP2:NM_001286686:exon9:c.C1738T:p.R580X;CKAP2:NM_018204:exon9:c.C1882T:p.R628X	293T-3A
13	59666188	G	DIAPH3	UTR3	NA	NA	293T-3A
13	72773779	G	DIS3	exonic	stopgain	DIS3:NM_001128226:exon8:c.C1054T:p.R352X;DIS3:NM_014953:exon8:c.C1144T:p.R382X	293T-3A
13	73061892	C	KLF5	exonic	nonsynonymous SNV	KLF5:NM_001286818:exon2:c.C20T:p.P7L;KLF5:NM_001730:exon2:c.C293T:p.P98L	293T-3G
13	75605802	C	UCHL3	exonic	nonsynonymous SNV	UCHL3:NM_001270952:exon9:c.C575T:p.S192F;UCHL3:NM_006002:exon9:c.C683T:p.S228F	293T-3A
13	77051045	G	MYCBP2	exonic	stopgain	MYCBP2:NM_015057:exon82:c.C13873T:p.Q4625X	293T-3A
13	77067652	G	MYCBP2	exonic	synonymous SNV	MYCBP2:NM_015057:exon71:c.C12384T:p.I4128I	293T-3A
13	79393788	G	RBM26	intronic	NA	NA	293T-3G
13	94629838	C	GPR180	UTR3	NA	NA	293T-3A
13	95590281	G	DZIP1	exonic	nonsynonymous SNV	DZIP1:NM_014934:exon16:c.C1784T:p.S595L;DZIP1:NM_198968:exon17:c.C1841T:p.S614L	293T-3A
13	95641667	G	DZIP1	exonic	synonymous SNV	DZIP1:NM_014934:exon5:c.C225T:p.I75I;DZIP1:NM_198968:exon5:c.C225T:p.I75I	293T-3A
13	95760219	C	DNAJC3	exonic	synonymous SNV	DNAJC3:NM_006260:exon6:c.C726T:p.L242L	293T-3A
13	95793930	C	DNAJC3	UTR3	NA	NA	293T-3A
13	95837154	G	UGGT2	exonic	stopgain	UGGT2:NM_020121:exon37:c.C4333T:p.Q1445X	293T-3A
13	95877769	G	UGGT2	exonic	nonsynonymous SNV	UGGT2:NM_020121:exon28:c.C3316T:p.R1106W	293T-3A
13	97466881	C	RAP2A	UTR3	NA	NA	293T-3A
13	98023264	C	IPO5	UTR3	NA	NA	293T-3G
13	98385716	C	FARP1	exonic	nonsynonymous SNV	FARP1:NM_001286839:exon8:c.C661T:p.R221W;FARP1:NM_005766:exon8:c.C661T:p.R221W	293T-3A, 293T-3B
13	98452708	G	STK24	UTR3	NA	NA	293T-3A
13	98453014	G	STK24	UTR3	NA	NA	293T-3A
13	98475279	G	STK24	exonic	nonsynonymous SNV	STK24:NM_001286649:exon3:c.C353T:p.S118L;STK24:NM_001032296:exon4:c.C410T:p.S137L;STK24:NM_003576:exon4:c.C446T:p.S149L	293T-3A, Macrophage-M1, Monocyte-hypoxia
13	99385462	C	UBAC2	UTR3	NA	NA	293T-3A, Monocyte-hypoxia
13	99554390	C	TM9SF2	exonic	synonymous SNV	TM9SF2:NM_004800:exon14:c.C1575T:p.I525I	293T-3A
13	99562933	C	TM9SF2	UTR3	NA	NA	293T-3A
13	110508134	C	COL4A2	exonic	synonymous SNV	COL4A2:NM_001846:exon47:c.C4794T:p.I1598I	293T-3A
13	110512020	C	COL4A2	exonic	synonymous SNV	COL4A2:NM_001846:exon48:c.C4968T:p.I1656I	293T-3A
13	110647235	G	CARS2	exonic	synonymous SNV	CARS2:NM_024537:exon11:c.C1059T:p.I353I	293T-3A
13	110683061	G	CARS2	exonic	synonymous SNV	CARS2:NM_024537:exon6:c.C645T:p.V215V	293T-3A
13	110900223	G	ANKRD10	intronic	NA	NA	293T-3A
13	113260675	C	CUL4A	exonic	synonymous SNV	CUL4A:NM_001008895:exon19:c.C2100T:p.I700I;CUL4A:NM_001278513:exon19:c.C1800T:p.I600I;CUL4A:NM_001278514:exon19:c.C1824T:p.I608I;CUL4A:NM_003589:exon19:c.C1800T:p.I600I	293T-3A
13	113309771	C	LAMP1	exonic	synonymous SNV	LAMP1:NM_005561:exon3:c.C312T:p.F104F	293T-3A
13	113322379	C	LAMP1	exonic	synonymous SNV	LAMP1:NM_005561:exon9:c.C1212T:p.L404L	293T-3A
13	113520704	C	TMCO3	exonic	synonymous SNV	TMCO3:NM_017905:exon8:c.C1314T:p.L438L	293T-3A
13	113539461	C	TMCO3	exonic	synonymous SNV	TMCO3:NM_017905:exon10:c.C1644T:p.I548I	293T-3A
13	114324757	C	CHAMP1	exonic	synonymous SNV	CHAMP1:NM_001164144:exon3:c.C915T:p.P305P;CHAMP1:NM_001164145:exon3:c.C915T:p.P305P;CHAMP1:NM_032436:exon3:c.C915T:p.P305P	293T-3G
14	20452419	G	OSGEP	exonic	nonsynonymous SNV	OSGEP:NM_017807:exon2:c.C145T:p.H49Y	293T-3A
14	20460715	G	TMEM55B	exonic	synonymous SNV	TMEM55B:NM_001100814:exon2:c.C294T:p.I98I;TMEM55B:NM_144568:exon2:c.C273T:p.I91I	293T-3A
14	20476892	C	PNP	UTR3	NA	NA	293T-3A
14	21392643	G	CHD8	exonic	nonsynonymous SNV	CHD8:NM_001170629:exon33:c.C6635T:p.P2212L;CHD8:NM_020920:exon34:c.C5798T:p.P1933L	293T-3G
14	21431629	G	CHD8	exonic	synonymous SNV	CHD8:NM_001170629:exon1:c.C15T:p.I5I	293T-3A
14	21477539	C	TOX4	exonic	nonsynonymous SNV	TOX4:NM_014828:exon2:c.C50T:p.S17L	293T-3A
14	22769828	C	OXA1L	exonic	synonymous SNV	OXA1L:NM_005015:exon4:c.C657T:p.I219I	293T-3A
14	22841577	C	MMP14	exonic	synonymous SNV	MMP14:NM_004995:exon2:c.C195T:p.I65I	Macrophage-M1
14	22872251	C	LRP10	UTR5	NA	NA	Monocyte-hypoxia
14	22873441	C	LRP10	exonic	synonymous SNV	LRP10:NM_014045:exon3:c.C210T:p.T70T	293T-3A
14	22876322	C	LRP10	exonic	synonymous SNV	LRP10:NM_014045:exon5:c.C1374T:p.I458I	293T-3A
14	22877087	C	LRP10	exonic	stopgain	LRP10:NM_014045:exon7:c.C1702T:p.R568X	293T-3A, Monocyte-hypoxia
14	22924130	G	PRMT5	exonic	nonsynonymous SNV	PRMT5:NM_001282956:exon8:c.C740T:p.S247L;PRMT5:NM_001282953:exon11:c.C1070T:p.S357L;PRMT5:NM_001282954:exon11:c.C935T:p.S312L;PRMT5:NM_001282955:exon11:c.C1121T:p.S374L;PRMT5:NM_001039619:exon12:c.C1202T:p.S401L;PRMT5:NM_006109:exon12:c.C1253T:p.S418L	293T-3A
14	22925023	G	PRMT5	exonic	synonymous SNV	PRMT5:NM_001282956:exon4:c.C282T:p.I94I;PRMT5:NM_001282953:exon7:c.C612T:p.I204I;PRMT5:NM_001282954:exon7:c.C477T:p.I159I;PRMT5:NM_001282955:exon7:c.C663T:p.I221I;PRMT5:NM_001039619:exon8:c.C744T:p.I248I;PRMT5:NM_006109:exon8:c.C795T:p.I265I	293T-3A
14	22972665	G	AJUBA	UTR3	NA	NA	293T-3A
14	23026232	G	PSMB5	exonic	stopgain	PSMB5:NM_001130725:exon3:c.C340T:p.R114X;PSMB5:NM_002797:exon3:c.C649T:p.R217X	293T-3A
14	23063490	G	ACIN1	exonic	stopgain	ACIN1:NM_001164816:exon6:c.C676T:p.Q226X;ACIN1:NM_001164817:exon7:c.C583T:p.Q195X;ACIN1:NM_001164815:exon12:c.C2737T:p.Q913X;ACIN1:NM_001164814:exon13:c.C2818T:p.Q940X;ACIN1:NM_014977:exon13:c.C2857T:p.Q953X	293T-3G
14	23067566	G	ACIN1	intronic	NA	NA	293T-3A, 293T-3G
14	23097675	C	C14orf119	exonic	nonsynonymous SNV	C14orf119:NM_017924:exon2:c.C17T:p.S6F	293T-3A
14	23939821	G	DHRS4-AS1	ncRNA_exonic	NA	NA	293T-3A
14	24100011	C	PCK2	exonic	synonymous SNV	PCK2:NM_001018073:exon7:c.C1032T:p.I344I;PCK2:NM_001291556:exon7:c.C630T:p.I210I;PCK2:NM_001308054:exon7:c.C630T:p.I210I;PCK2:NM_004563:exon7:c.C1032T:p.I344I	293T-3A
14	24118493	C	DCAF11	exonic	nonsynonymous SNV	DCAF11:NM_001163484:exon7:c.C683T:p.P228L;DCAF11:NM_025230:exon7:c.C683T:p.P228L;DCAF11:NM_181357:exon7:c.C605T:p.P202L	293T-3G
14	24119189	C	DCAF11	exonic	nonsynonymous SNV	DCAF11:NM_001163484:exon9:c.C824T:p.S275L;DCAF11:NM_025230:exon9:c.C824T:p.S275L;DCAF11:NM_181357:exon9:c.C746T:p.S249L	293T-3A
14	24138054	C	PSME1	exonic	synonymous SNV	PSME1:NM_001281528:exon7:c.C396T:p.T132T;PSME1:NM_001281529:exon7:c.C396T:p.T132T;PSME1:NM_006263:exon7:c.C396T:p.T132T;PSME1:NM_176783:exon7:c.C396T:p.T132T	293T-3G, Monocyte-hypoxia
14	24138064	C	PSME1	exonic	stopgain	PSME1:NM_001281528:exon7:c.C406T:p.Q136X;PSME1:NM_001281529:exon7:c.C406T:p.Q136X;PSME1:NM_006263:exon7:c.C406T:p.Q136X;PSME1:NM_176783:exon7:c.C406T:p.Q136X	293T-3B
14	24138932	C	PSME1	UTR3	NA	NA	293T-3A
14	24145458	G	PSME2	exonic	nonsynonymous SNV	PSME2:NM_002818:exon4:c.C152T:p.S51F	293T-3A
14	24162321	C	IRF9	exonic	synonymous SNV	IRF9:NM_006084:exon2:c.C177T:p.F59F	Monocyte-hypoxia
14	24180401	G	IPO4	UTR3	NA	NA	293T-3G
14	24186917	G	IPO4	exonic	synonymous SNV	IPO4:NM_024658:exon8:c.C717T:p.I239I	293T-3A
14	24192196	G	TM9SF1	exonic	synonymous SNV	TM9SF1:NM_001014842:exon4:c.C1128T:p.I376I;TM9SF1:NM_001289006:exon4:c.C867T:p.I289I;TM9SF1:NM_006405:exon4:c.C1128T:p.I376I	293T-3A
14	24436421	C	KHNYN	exonic	synonymous SNV	KHNYN:NM_001290256:exon7:c.C1842T:p.F614F;KHNYN:NM_001290257:exon7:c.C1719T:p.F573F;KHNYN:NM_015299:exon7:c.C1719T:p.F573F	293T-3A
14	24439248	C	KHNYN	UTR3	NA	NA	293T-3A
14	30586732	C	G2E3	exonic	stopgain	G2E3:NM_017769:exon3:c.C52T:p.R18X	293T-3A
14	30889707	C	COCH	exonic	synonymous SNV	COCH:NM_001135058:exon11:c.C1569T:p.F523F;COCH:NM_004086:exon12:c.C1569T:p.F523F	293T-3A
14	31113427	G	HECTD1	exonic	stopgain	HECTD1:NM_015382:exon33:c.C5914T:p.Q1972X	293T-3A
14	31294009	G	HEATR5A	exonic	synonymous SNV	HEATR5A:NM_015473:exon35:c.C5715T:p.I1905I	293T-3A
14	31860801	C	NUBPL	UTR3	NA	NA	293T-3A
14	32154742	C	ARHGAP5	exonic	stopgain	ARHGAP5:NM_001030055:exon7:c.C4303T:p.Q1435X;ARHGAP5:NM_001173:exon7:c.C4300T:p.Q1434X	293T-3A
14	34435053	G	SPTSSA	UTR3	NA	NA	293T-3A
14	34536103	G	EAPP	exonic	synonymous SNV	EAPP:NM_018453:exon2:c.C247T:p.L83L	293T-3A
14	34539596	G	EAPP	exonic	synonymous SNV	EAPP:NM_018453:exon1:c.C33T:p.Y11Y	293T-3G
14	34758840	G	BAZ1A	exonic	nonsynonymous SNV	BAZ1A:NM_182648:exon24:c.C4154T:p.S1385L;BAZ1A:NM_013448:exon25:c.C4250T:p.S1417L	293T-3A
14	35029261	C	SRP54	UTR3	NA	NA	293T-3A
14	36316751	G	MBIP	exonic	nonsynonymous SNV	MBIP:NM_001144891:exon2:c.C191T:p.S64L;MBIP:NM_001308110:exon2:c.C191T:p.S64L;MBIP:NM_016586:exon2:c.C191T:p.S64L	293T-3A
14	39148787	G	TRAPPC6B	UTR3	NA	NA	293T-3A
14	39149137	G	TRAPPC6B	UTR3	NA	NA	293T-3A
14	39299983	C	CTAGE5	exonic	synonymous SNV	CTAGE5:NM_001247988:exon9:c.C705T:p.I235I;CTAGE5:NM_001247989:exon9:c.C807T:p.I269I;CTAGE5:NM_001247990:exon9:c.C567T:p.I189I;CTAGE5:NM_005930:exon9:c.C792T:p.I264I;CTAGE5:NM_203354:exon9:c.C756T:p.I252I;CTAGE5:NM_203355:exon9:c.C792T:p.I264I;CTAGE5:NM_203356:exon9:c.C705T:p.I235I	293T-3A
14	44945118	G	KLHL28	exonic	stopgain	KLHL28:NM_001308112:exon2:c.C853T:p.Q285X;KLHL28:NM_017658:exon2:c.C811T:p.Q271X	293T-3A
14	45167087	C	FANCM	exonic	synonymous SNV	FANCM:NM_001308133:exon10:c.C1848T:p.I616I;FANCM:NM_001308134:exon11:c.C1926T:p.I642I;FANCM:NM_020937:exon11:c.C1926T:p.I642I	293T-3A
14	45210404	G	MIS18BP1	exonic	nonsynonymous SNV	MIS18BP1:NM_018353:exon14:c.C3128T:p.P1043L	293T-3G
14	50245850	G	L2HGDH	UTR3	NA	NA	293T-3A
14	50720573	G	NIN	UTR3	NA	NA	293T-3A
14	51989550	C	C14orf166	UTR5	NA	NA	293T-3A
14	52640499	G	ERO1A	UTR3	NA	NA	293T-3A
14	54991224	G	WDHD1	exonic	nonsynonymous SNV	WDHD1:NM_001008396:exon11:c.C961T:p.H321Y;WDHD1:NM_007086:exon12:c.C1330T:p.H444Y	293T-3A
14	55047747	C	SOCS4	UTR3	NA	NA	293T-3A
14	55068397	C	MAPK1IP1L	UTR3	NA	NA	293T-3A
14	57208540	G	EXOC5	UTR3	NA	NA	293T-3A
14	57289292	C	AP5M1	UTR3	NA	NA	293T-3G
14	57391559	C	NAA30	exonic	nonsynonymous SNV	NAA30:NM_001011713:exon2:c.C602T:p.S201L	293T-3A
14	58215276	C	ACTR10	exonic	nonsynonymous SNV	ACTR10:NM_018477:exon7:c.C590T:p.S197L	293T-3A
14	58347711	C	ARID4A	exonic	nonsynonymous SNV	ARID4A:NM_002892:exon15:c.C1237T:p.H413Y;ARID4A:NM_023000:exon15:c.C1237T:p.H413Y;ARID4A:NM_023001:exon15:c.C1237T:p.H413Y	293T-3G
14	58366224	C	ARID4A	exonic	stopgain	ARID4A:NM_002892:exon22:c.C3517T:p.Q1173X	293T-3A
14	58366919	C	ARID4A	exonic	nonsynonymous SNV	ARID4A:NM_023001:exon22:c.C3353T:p.S1118L;ARID4A:NM_002892:exon23:c.C3560T:p.S1187L;ARID4A:NM_023000:exon23:c.C3398T:p.S1133L	293T-3A
14	59340177	C	DAAM1	exonic	nonsynonymous SNV	DAAM1:NM_001270520:exon16:c.C2072T:p.S691L;DAAM1:NM_014992:exon16:c.C2102T:p.S701L	293T-3A
14	60295824	C	PPM1A	UTR3	NA	NA	293T-3G
14	61738239	C	HIF1A	exonic	nonsynonymous SNV	HIF1A:NM_001243084:exon10:c.C1474T:p.P492S;HIF1A:NM_001530:exon10:c.C1402T:p.P468S;HIF1A:NM_181054:exon10:c.C1402T:p.P468S	293T-3G
14	61740826	C	HIF1A	exonic	synonymous SNV	HIF1A:NM_001243084:exon12:c.C1803T:p.F601F;HIF1A:NM_001530:exon12:c.C1731T:p.F577F;HIF1A:NM_181054:exon12:c.C1731T:p.F577F	293T-3A
14	63539657	G	PPP2R5E	exonic	nonsynonymous SNV	PPP2R5E:NM_001282179:exon2:c.C29T:p.S10L;PPP2R5E:NM_001282180:exon2:c.C29T:p.S10L;PPP2R5E:NM_006246:exon2:c.C29T:p.S10L	293T-3A
14	63997381	C	SYNE2	exonic	nonsynonymous SNV	SYNE2:NM_015180:exon25:c.C3233T:p.S1078L;SYNE2:NM_182914:exon25:c.C3233T:p.S1078L	293T-3A
14	64101957	C	SYNE2	exonic	nonsynonymous SNV	SYNE2:NM_015180:exon64:c.C12407T:p.S4136L;SYNE2:NM_182914:exon64:c.C12407T:p.S4136L	293T-3A
14	64418013	C	MTHFD1	exonic	synonymous SNV	MTHFD1:NM_005956:exon7:c.C604T:p.L202L	293T-3A
14	64730882	C	PLEKHG3	exonic	nonsynonymous SNV	PLEKHG3:NM_001308147:exon6:c.C650T:p.S217L	293T-3A
14	67279348	C	MPP5	exonic	nonsynonymous SNV	MPP5:NM_001256550:exon3:c.C76T:p.R26W;MPP5:NM_022474:exon3:c.C178T:p.R60W	293T-3B
14	67338410	G	ATP6V1D	UTR3	NA	NA	293T-3G
14	67690367	G	RDH11	exonic	nonsynonymous SNV	RDH11:NM_016026:exon5:c.C509T:p.S170L	293T-3A
14	67798020	G	ZFYVE26	exonic	nonsynonymous SNV	ZFYVE26:NM_015346:exon11:c.C2242T:p.R748C	293T-3A
14	69116379	G	DCAF5	exonic	stopgain	DCAF5:NM_001284206:exon5:c.C649T:p.R217X;DCAF5:NM_001284207:exon5:c.C406T:p.R136X;DCAF5:NM_001284208:exon5:c.C652T:p.R218X;DCAF5:NM_003861:exon5:c.C652T:p.R218X	293T-3A
14	69458382	C	SLC39A9	exonic	nonsynonymous SNV	SLC39A9:NM_001252148:exon6:c.C644T:p.S215L;SLC39A9:NM_001252151:exon7:c.C359T:p.S120L;SLC39A9:NM_018375:exon7:c.C713T:p.S238L;SLC39A9:NM_001252152:exon8:c.C359T:p.S120L	293T-3A
14	69459029	C	SLC39A9	UTR3	NA	NA	293T-3G
14	69459839	C	SLC39A9	UTR3	NA	NA	293T-3A
14	70815188	C	MAP3K9;PCNX	intergenic	NA	NA	293T-3A
14	71108717	C	PCNX	exonic	nonsynonymous SNV	PCNX:NM_001308160:exon32:c.C6082T:p.R2028W;PCNX:NM_014982:exon34:c.C6415T:p.R2139W	293T-3G
14	73101972	C	RBM25	intronic	NA	NA	Monocyte-hypoxia
14	73543151	C	ACOT1	exonic	synonymous SNV	ACOT1:NM_001037161:exon3:c.C762T:p.I254I	293T-3A
14	73955498	C	COQ6	exonic	nonsynonymous SNV	COQ6:NM_182476:exon3:c.C346T:p.R116W;COQ6:NM_182480:exon3:c.C271T:p.R91W	293T-3A
14	74663790	G	AREL1	exonic	nonsynonymous SNV	AREL1:NM_001039479:exon20:c.C2402T:p.S801F	293T-3A
14	74676672	G	AREL1	exonic	stopgain	AREL1:NM_001039479:exon6:c.C562T:p.Q188X	293T-3B
14	74817032	C	YLPM1	exonic	synonymous SNV	YLPM1:NM_019589:exon14:c.C5787T:p.I1929I	293T-3A
14	75083668	G	NEK9	UTR3	NA	NA	293T-3A
14	75783218	C	TTLL5	exonic	synonymous SNV	TTLL5:NM_015072:exon26:c.C2674T:p.L892L	293T-3A
14	75863779	C	TTLL5	exonic	stopgain	TTLL5:NM_015072:exon29:c.C3439T:p.Q1147X	293T-3A
14	76788779	G	ANGEL1	UTR3	NA	NA	293T-3A
14	77113756	C	CIPC	exonic	nonsynonymous SNV	CIPC:NM_033426:exon4:c.C638T:p.S213L	293T-3A
14	77341367	G	TMED8	downstream	NA	NA	293T-3A, 293T-3G
14	77673908	G	ALKBH1	exonic	synonymous SNV	ALKBH1:NM_006020:exon6:c.C1074T:p.I358I	293T-3A
14	77707873	G	ALKBH1	exonic	synonymous SNV	ALKBH1:NM_006020:exon1:c.C132T:p.I44I	293T-3A
14	77933482	C	ADCK1	UTR3	NA	NA	293T-3A
14	80504987	G	CEP128	exonic	nonsynonymous SNV	CEP128:NM_152446:exon23:c.C3106T:p.R1036C	293T-3A
14	81395912	G	STON2	exonic	stopgain	STON2:NM_033104:exon3:c.C355T:p.Q119X;STON2:NM_001256430:exon4:c.C355T:p.Q119X	293T-3A
14	81396070	G	STON2	exonic	nonsynonymous SNV	STON2:NM_033104:exon3:c.C197T:p.S66L;STON2:NM_001256430:exon4:c.C197T:p.S66L	293T-3A
14	81474383	G	SEL1L	UTR3	NA	NA	293T-3A
14	81476590	G	SEL1L	UTR3	NA	NA	293T-3A
14	81487465	G	SEL1L	exonic	synonymous SNV	SEL1L:NM_005065:exon16:c.C1557T:p.I519I	293T-3A
14	88391417	C	SPATA7	exonic	nonsynonymous SNV	SPATA7:NM_001040428:exon2:c.C56T:p.P19L;SPATA7:NM_018418:exon2:c.C56T:p.P19L	293T-3G
14	88429447	C	SPATA7	exonic	stopgain	SPATA7:NM_001040428:exon7:c.C916T:p.Q306X;SPATA7:NM_018418:exon8:c.C1012T:p.Q338X	293T-3A
14	88438370	C	SPATA7	exonic	nonsynonymous SNV	SPATA7:NM_001040428:exon11:c.C1652T:p.S551L;SPATA7:NM_018418:exon12:c.C1748T:p.S583L	293T-3A
14	88870136	C	TTC8	exonic	synonymous SNV	TTC8:NM_001288782:exon10:c.C393T:p.I131I;TTC8:NM_198310:exon10:c.C867T:p.I289I;TTC8:NM_001288783:exon11:c.C270T:p.I90I;TTC8:NM_198309:exon11:c.C957T:p.I319I;TTC8:NM_001288781:exon12:c.C1035T:p.I345I;TTC8:NM_144596:exon12:c.C987T:p.I329I	293T-3A
14	89157382	G	FOXN3	UTR3	NA	NA	293T-3A
14	89971259	C	TDP1	exonic	synonymous SNV	TDP1:NM_001008744:exon5:c.C744T:p.I248I;TDP1:NM_018319:exon6:c.C744T:p.I248I	293T-3A
14	90304155	G	NRDE2	exonic	nonsynonymous SNV	NRDE2:NM_017970:exon5:c.C785T:p.A262V	293T-3B
14	91470889	G	PPP4R3A	exonic	synonymous SNV	PPP4R3A:NM_001284281:exon8:c.C891T:p.I297I;PPP4R3A:NM_001284280:exon10:c.C1569T:p.I523I	293T-3A
14	91972854	G	TRIP11	exonic	nonsynonymous SNV	TRIP11:NM_004239:exon20:c.C5582T:p.S1861L	293T-3A
14	92004762	G	TRIP11	exonic	nonsynonymous SNV	TRIP11:NM_004239:exon11:c.C3214T:p.H1072Y	293T-3A
14	92014313	G	TRIP11	exonic	nonsynonymous SNV	TRIP11:NM_004239:exon7:c.C1088T:p.S363F	293T-3A
14	92809464	C	GOLGA5	exonic	stopgain	GOLGA5:NM_005113:exon4:c.C937T:p.Q313X	293T-3G
14	92837408	C	GOLGA5	exonic	stopgain	GOLGA5:NM_005113:exon12:c.C2074T:p.R692X	293T-3G
14	92993968	G	ITPK1	exonic	synonymous SNV	ITPK1:NM_001142593:exon5:c.C276T:p.I92I;ITPK1:NM_001142594:exon5:c.C276T:p.I92I;ITPK1:NM_014216:exon5:c.C276T:p.I92I	293T-3A
14	93227418	C	UBR7	UTR3	NA	NA	293T-3A, 293T-3G
14	94062151	G	DDX24	exonic	stopgain	DDX24:NM_020414:exon3:c.C1189T:p.R397X	293T-3A
14	94378482	G	SERPINA1	exonic	synonymous SNV	SERPINA1:NM_000295:exon5:c.C1224T:p.F408F;SERPINA1:NM_001002235:exon5:c.C1224T:p.F408F;SERPINA1:NM_001127700:exon5:c.C1224T:p.F408F;SERPINA1:NM_001127702:exon6:c.C1224T:p.F408F;SERPINA1:NM_001127706:exon6:c.C1224T:p.F408F;SERPINA1:NM_001127707:exon6:c.C1224T:p.F408F;SERPINA1:NM_001002236:exon7:c.C1224T:p.F408F;SERPINA1:NM_001127701:exon7:c.C1224T:p.F408F;SERPINA1:NM_001127703:exon7:c.C1224T:p.F40…	Macrophage-M1, Monocyte-hypoxia
14	95533840	G	SNHG10	ncRNA_exonic	NA	NA	293T-3A
14	96283207	G	ATG2B	UTR3	NA	NA	293T-3A
14	96386440	C	GSKIP	UTR3	NA	NA	293T-3A
14	96565917	C	PAPOLA	UTR3	NA	NA	293T-3A, Macrophage-M1
14	99865608	C	EML1	exonic	synonymous SNV	EML1:NM_001008707:exon3:c.C345T:p.S115S;EML1:NM_004434:exon3:c.C345T:p.S115S	293T-3G
14	100239352	C	YY1	exonic	synonymous SNV	YY1:NM_003403:exon1:c.C108T:p.I36I	293T-3A
14	100334887	G	WARS	exonic	synonymous SNV	WARS:NM_213645:exon10:c.C1281T:p.F427F;WARS:NM_213646:exon10:c.C1281T:p.F427F;WARS:NM_004184:exon11:c.C1404T:p.F468F;WARS:NM_173701:exon11:c.C1404T:p.F468F	293T-3A
14	100375342	G	WARS	UTR5	NA	NA	293T-3A
14	101765989	C	PPP2R5C	intronic	NA	NA	293T-3A
14	101986140	C	DYNC1H1	exonic	nonsynonymous SNV	DYNC1H1:NM_001376:exon8:c.C1915T:p.R639C	293T-3A
14	102007081	C	DYNC1H1	exonic	synonymous SNV	DYNC1H1:NM_001376:exon28:c.C5790T:p.F1930F	293T-3A
14	102016969	C	DYNC1H1	exonic	synonymous SNV	DYNC1H1:NM_001376:exon38:c.C7818T:p.F2606F	293T-3A
14	102042735	C	DYNC1H1	exonic	nonsynonymous SNV	DYNC1H1:NM_001376:exon69:c.C12500T:p.S4167L	293T-3A
14	102229557	G	MOK	exonic	nonsynonymous SNV	MOK:NM_001272011:exon10:c.C992T:p.S331L;MOK:NM_014226:exon11:c.C1082T:p.S361L	293T-3A
14	102305099	G	MOK	UTR5	NA	NA	293T-3A
14	102593174	C	RCOR1	exonic	synonymous SNV	RCOR1:NM_015156:exon1:c.C288T:p.S96S	293T-3A
14	103343012	C	EIF5	UTR3	NA	NA	293T-3A
14	103343095	C	EIF5	UTR3	NA	NA	293T-3A
14	103522786	G	CKB	UTR5	NA	NA	293T-3G
14	103558393	G	BAG5	UTR3	NA	NA	293T-3A
14	103590217	C	APOPT1	exonic	nonsynonymous SNV	APOPT1:NM_001302652:exon5:c.C550T:p.H184Y	293T-3A
14	103590379	C	APOPT1	UTR3	NA	NA	293T-3A
14	103629419	C	KLC1	UTR5	NA	NA	293T-3A
14	103698915	G	XRCC3	exonic	synonymous SNV	XRCC3:NM_001100118:exon9:c.C924T:p.L308L;XRCC3:NM_001100119:exon10:c.C924T:p.L308L;XRCC3:NM_005432:exon10:c.C924T:p.L308L	293T-3A
14	103778813	G	PPP1R13B	exonic	stopgain	PPP1R13B:NM_015316:exon4:c.C286T:p.Q96X	293T-3A
14	103912396	G	C14orf2	UTR3	NA	NA	293T-3A
14	104755703	C	SIVA1	exonic	synonymous SNV	SIVA1:NM_006427:exon2:c.C192T:p.V64V	293T-3A
14	104893769	C	CEP170B	exonic	synonymous SNV	CEP170B:NM_015005:exon15:c.C4086T:p.F1362F;CEP170B:NM_001112726:exon16:c.C4191T:p.F1397F	293T-3A
14	105010346	G	CDCA4	UTR3	NA	NA	293T-3A
14	105151655	G	JAG2	exonic	nonsynonymous SNV	JAG2:NM_002226:exon8:c.C1124T:p.S375L;JAG2:NM_145159:exon8:c.C1124T:p.S375L	293T-3A
14	105391655	C	PACS2	exonic	nonsynonymous SNV	PACS2:NM_001243127:exon21:c.C1874T:p.S625L;PACS2:NM_015197:exon21:c.C2099T:p.S700L;PACS2:NM_001100913:exon22:c.C2144T:p.S715L	293T-3A
15	20445942	G	HERC2P3	ncRNA_exonic	NA	NA	293T-3G
15	22820355	C	NIPA1	exonic	synonymous SNV	NIPA1:NM_001142275:exon4:c.C135T:p.I45I;NIPA1:NM_144599:exon4:c.C360T:p.I120I	293T-3A
15	22824329	C	NIPA1	UTR3	NA	NA	293T-3A
15	22858602	C	NIPA2	exonic	nonsynonymous SNV	NIPA2:NM_001008894:exon3:c.C202T:p.P68S;NIPA2:NM_001008892:exon4:c.C259T:p.P87S;NIPA2:NM_001184888:exon4:c.C202T:p.P68S;NIPA2:NM_001008860:exon5:c.C259T:p.P87S;NIPA2:NM_030922:exon6:c.C259T:p.P87S;NIPA2:NM_001184889:exon8:c.C259T:p.P87S	293T-3A
15	22873718	C	CYFIP1	exonic	synonymous SNV	CYFIP1:NM_001033028:exon14:c.C1929A:p.I643I;CYFIP1:NM_014608:exon29:c.C3222A:p.I1074I;CYFIP1:NM_001287810:exon30:c.C3222A:p.I1074I	Macrophage-M1
15	22879925	G	CYFIP1	exonic	synonymous SNV	CYFIP1:NM_001033028:exon11:c.C1737T:p.I579I;CYFIP1:NM_014608:exon26:c.C3030T:p.I1010I;CYFIP1:NM_001287810:exon27:c.C3030T:p.I1010I	293T-3A
15	25337362	G	UBE3A	UTR3	NA	NA	293T-3A
15	25375616	G	UBE3A	exonic	synonymous SNV	UBE3A:NM_130838:exon2:c.C150T:p.L50L;UBE3A:NM_130839:exon5:c.C210T:p.L70L;UBE3A:NM_000462:exon6:c.C219T:p.L73L	293T-3A
15	25411927	G	UBE3A	UTR5	NA	NA	293T-3A
15	28130203	G	HERC2	exonic	synonymous SNV	HERC2:NM_004667:exon83:c.C12762T:p.I4254I	293T-3A
15	29761163	G	TJP1	exonic	nonsynonymous SNV	TJP1:NM_003257:exon8:c.C986T:p.S329L;TJP1:NM_175610:exon8:c.C986T:p.S329L;TJP1:NM_001301025:exon9:c.C1187T:p.S396L;TJP1:NM_001301026:exon9:c.C998T:p.S333L	293T-3A
15	30941776	G	MTMR10	exonic	synonymous SNV	MTMR10:NM_017762:exon16:c.C2028T:p.I676I	293T-3A
15	32637800	C	ARHGAP11A	exonic	synonymous SNV	ARHGAP11A:NM_001286479:exon12:c.C2460T:p.I820I;ARHGAP11A:NM_014783:exon12:c.C3027T:p.I1009I;ARHGAP11A:NM_001286480:exon13:c.C2460T:p.I820I	293T-3A
15	32638696	C	ARHGAP11A	UTR3	NA	NA	293T-3A
15	34526782	G	GOLGA8B	UTR3	NA	NA	293T-3A
15	34900681	G	AQR	exonic	synonymous SNV	AQR:NM_014691:exon20:c.C2184T:p.F728F	293T-3A
15	34910241	G	AQR	exonic	synonymous SNV	AQR:NM_014691:exon17:c.C1557T:p.V519V	293T-3A
15	34979323	G	ZNF770	UTR3	NA	NA	293T-3A
15	34980204	G	ZNF770	UTR3	NA	NA	293T-3A
15	34980672	G	ZNF770	UTR3	NA	NA	293T-3A
15	34980763	G	ZNF770	UTR3	NA	NA	293T-3A
15	34987587	G	ZNF770	UTR5	NA	NA	293T-3A
15	40736058	G	RMDN3	UTR3	NA	NA	293T-3A
15	40814389	C	ZFYVE19	UTR3	NA	NA	293T-3A
15	40978965	G	INO80	UTR3	NA	NA	293T-3B
15	41280048	C	CHP1	UTR3	NA	NA	293T-3A, Macrophage-M1
15	41452998	C	RTF1	exonic	nonsynonymous SNV	RTF1:NM_015138:exon3:c.C407T:p.S136L	293T-3A
15	41669294	C	MGA	exonic	nonsynonymous SNV	MGA:NM_001080541:exon2:c.C400T:p.R134C;MGA:NM_001164273:exon2:c.C400T:p.R134C	293T-3A, Monocyte-hypoxia
15	42236386	G	TMEM87A	exonic	nonsynonymous SNV	TMEM87A:NM_001286487:exon9:c.C719T:p.S240L;TMEM87A:NM_015497:exon10:c.C902T:p.S301L	293T-3A
15	42449931	G	ZNF106	exonic	nonsynonymous SNV	ZNF106:NM_022473:exon2:c.C2272T:p.R758C	293T-3A
15	42450925	G	ZNF106	exonic	synonymous SNV	ZNF106:NM_022473:exon2:c.C1278T:p.F426F	293T-3A, 293T-3G, Monocyte-hypoxia
15	42533012	C	SNAP23	UTR3	NA	NA	293T-3A
15	42745977	G	TTBK2	exonic	synonymous SNV	TTBK2:NM_173500:exon15:c.C3553T:p.L1185L	293T-3A
15	42746151	G	TTBK2	exonic	stopgain	TTBK2:NM_173500:exon15:c.C3379T:p.Q1127X	293T-3A
15	43149057	C	TMEM62	exonic	nonsynonymous SNV	TMEM62:NM_024956:exon7:c.C772T:p.L258F	293T-3A
15	43361399	G	ZSCAN29	exonic	stopgain	ZSCAN29:NM_152455:exon5:c.C2233T:p.Q745X	293T-3A
15	43383344	C	TUBGCP4	exonic	nonsynonymous SNV	TUBGCP4:NM_001286414:exon7:c.C563T:p.S188L;TUBGCP4:NM_014444:exon7:c.C563T:p.S188L	293T-3A
15	43405415	C	TUBGCP4	UTR3	NA	NA	293T-3A
15	43409355	C	TP53BP1	intronic	NA	NA	293T-3A
15	44414865	C	CASC4	UTR3	NA	NA	293T-3A
15	44534679	G	EIF3J-AS1	ncRNA_exonic	NA	NA	293T-3A
15	44595283	G	SPG11	exonic	synonymous SNV	SPG11:NM_001160227:exon26:c.C4611T:p.I1537I;SPG11:NM_025137:exon26:c.C4611T:p.I1537I	293T-3A
15	44659242	G	SPG11	exonic	synonymous SNV	SPG11:NM_001160227:exon3:c.C504T:p.I168I;SPG11:NM_025137:exon3:c.C504T:p.I168I	293T-3A
15	48990046	G	SECISBP2L	UTR3	NA	NA	293T-3A
15	49016691	G	SECISBP2L	exonic	nonsynonymous SNV	SECISBP2L:NM_014701:exon10:c.C1295T:p.S432L;SECISBP2L:NM_001193489:exon11:c.C1430T:p.S477L	293T-3A
15	49028649	G	SECISBP2L	exonic	nonsynonymous SNV	SECISBP2L:NM_001193489:exon5:c.C698T:p.S233L;SECISBP2L:NM_014701:exon5:c.C698T:p.S233L	293T-3A
15	50355057	G	GABPB1-AS1	ncRNA_exonic	NA	NA	293T-3G
15	50561554	G	TRPM7	UTR3	NA	NA	293T-3A
15	50997606	C	AP4E1	exonic	nonsynonymous SNV	AP4E1:NM_001252127:exon18:c.C2402T:p.S801L;AP4E1:NM_007347:exon18:c.C2627T:p.S876L	293T-3A
15	51457384	G	DMXL2	exonic	nonsynonymous SNV	DMXL2:NM_001174117:exon34:c.C6307T:p.P2103S;DMXL2:NM_001174116:exon36:c.C8218T:p.P2740S;DMXL2:NM_015263:exon36:c.C8215T:p.P2739S	293T-3A
15	51889143	C	TMOD3	exonic	nonsynonymous SNV	TMOD3:NM_014547:exon5:c.C494T:p.S165L	293T-3A
15	52147480	G	GNB5	exonic	nonsynonymous SNV	GNB5:NM_006578:exon4:c.C347T:p.S116L;GNB5:NM_016194:exon6:c.C473T:p.S158L	293T-3A
15	55360453	G	CCPG1	exonic	synonymous SNV	CCPG1:NM_001204450:exon8:c.C1320T:p.F440F;CCPG1:NM_004748:exon8:c.C1320T:p.F440F;CCPG1:NM_020739:exon8:c.C1320T:p.F440F	293T-3A, Macrophage-M1, Monocyte-hypoxia
15	56096472	G	RFX7	exonic	nonsynonymous SNV	RFX7:NM_022841:exon9:c.C1256T:p.P419L	293T-3G
15	57286329	C	TCF12	UTR3	NA	NA	293T-3A
15	57706765	C	POLR2M	UTR5	NA	NA	293T-3A
15	57706819	C	POLR2M	UTR5	NA	NA	293T-3G
15	57954673	G	ALDH1A2	UTR3	NA	NA	293T-3A
15	57954853	G	ALDH1A2	UTR3	NA	NA	293T-3A
15	57992951	G	ALDH1A2	exonic	synonymous SNV	ALDH1A2:NM_170697:exon4:c.C390T:p.I130I;ALDH1A2:NM_003888:exon6:c.C678T:p.I226I;ALDH1A2:NM_170696:exon6:c.C678T:p.I226I;ALDH1A2:NM_001206897:exon7:c.C615T:p.I205I	293T-3A
15	58596003	G	ADAM10	UTR3	NA	NA	293T-3A
15	59066913	C	RNF111	exonic	stopgain	RNF111:NM_001270528:exon6:c.C1516T:p.Q506X;RNF111:NM_001270529:exon6:c.C1516T:p.Q506X;RNF111:NM_001270530:exon6:c.C1516T:p.Q506X;RNF111:NM_017610:exon6:c.C1516T:p.Q506X	293T-3A
15	59188146	G	MYO1E	exonic	nonsynonymous SNV	MYO1E:NM_004998:exon18:c.C1876T:p.R626W	293T-3A
15	64134672	C	SNX1	exonic	synonymous SNV	SNX1:NM_148955:exon10:c.C1035T:p.F345F;SNX1:NM_001242933:exon12:c.C1230T:p.F410F;SNX1:NM_003099:exon12:c.C1230T:p.F410F	293T-3A
15	64156035	G	PPIB	exonic	synonymous SNV	PPIB:NM_000942:exon5:c.C639T:p.I213I	293T-3A
15	64251551	G	CSNK1G1	exonic	nonsynonymous SNV	CSNK1G1:NM_022048:exon4:c.C253T:p.H85Y	293T-3A
15	65118789	G	PDCD7	exonic	synonymous SNV	PDCD7:NM_005707:exon5:c.C1386T:p.F462F	293T-3A
15	65153558	G	CLPX	exonic	nonsynonymous SNV	CLPX:NM_006660:exon12:c.C1693T:p.R565W	293T-3A
15	65185085	G	CLPX	exonic	synonymous SNV	CLPX:NM_006660:exon1:c.C69T:p.S23S	293T-3G
15	65444956	G	DPP8	downstream	NA	NA	293T-3G
15	65610921	G	VWA9	intronic	NA	NA	293T-3A
15	65612412	C	SLC24A1	intronic	NA	NA	293T-3A
15	65696392	G	DENND4A	exonic	nonsynonymous SNV	DENND4A:NM_005848:exon21:c.C2924T:p.A975V;DENND4A:NM_001144823:exon22:c.C3053T:p.A1018V	293T-3B
15	66295113	C	DIS3L	exonic	stopgain	DIS3L:NM_001143688:exon2:c.C265T:p.Q89X;DIS3L:NM_133375:exon2:c.C16T:p.Q6X	293T-3A
15	66336541	G	TIPIN	downstream	NA	NA	293T-3A
15	66521173	C	ZWILCH	exonic	stopgain	ZWILCH:NM_001287822:exon6:c.C373T:p.Q125X;ZWILCH:NM_001287823:exon6:c.C373T:p.Q125X;ZWILCH:NM_001287821:exon7:c.C373T:p.Q125X;ZWILCH:NM_017975:exon7:c.C715T:p.Q239X	293T-3A
15	67193772	C	SMAD3	UTR3	NA	NA	293T-3A
15	67202725	G	AAGAB	UTR3	NA	NA	293T-3A
15	70055217	G	TLE3	exonic	synonymous SNV	TLE3:NM_001282982:exon13:c.C1200T:p.I400I;TLE3:NM_001105192:exon15:c.C1410T:p.I470I;TLE3:NM_001282979:exon15:c.C1395T:p.I465I;TLE3:NM_001282980:exon15:c.C1404T:p.I468I;TLE3:NM_001282981:exon15:c.C1389T:p.I463I;TLE3:NM_005078:exon15:c.C1419T:p.I473I;TLE3:NM_020908:exon15:c.C1383T:p.I461I	293T-3A, 293T-3G
15	70763342	G	UACA	exonic	synonymous SNV	UACA:NM_018003:exon1:c.C66T:p.A22A	293T-3G
15	71341605	G	THSD4	intronic	NA	NA	293T-3A
15	72199444	G	PKM	UTR3	NA	NA	293T-3A
15	72219062	G	PKM	exonic	nonsynonymous SNV	PKM:NM_001206798:exon3:c.C83T:p.S28L	293T-3A
15	72260519	G	PARP6	exonic	stopgain	PARP6:NM_020214:exon9:c.C715T:p.Q239X	293T-3A
15	72474550	C	ARIH1	UTR5	NA	NA	293T-3A
15	72555859	C	ARIH1	exonic	nonsynonymous SNV	ARIH1:NM_005744:exon5:c.C689T:p.S230L	293T-3A
15	72731560	C	BBS4	exonic	synonymous SNV	BBS4:NM_001252678:exon11:c.C354T:p.I118I;BBS4:NM_033028:exon12:c.C870T:p.I290I	293T-3A
15	72783497	G	ADPGK	exonic	synonymous SNV	ADPGK:NM_031284:exon1:c.C195T:p.I65I	293T-3A
15	73283052	C	NEO1	exonic	synonymous SNV	NEO1:NM_001172624:exon22:c.C3318T:p.I1106I;NEO1:NM_001172623:exon23:c.C3351T:p.I1117I;NEO1:NM_002499:exon23:c.C3351T:p.I1117I	293T-3A
15	73751632	G	C15orf59	intronic	NA	NA	293T-3A
15	74023356	C	PML	exonic	synonymous SNV	PML:NM_002675:exon3:c.C1131T:p.D377D;PML:NM_033238:exon3:c.C1131T:p.D377D;PML:NM_033239:exon3:c.C1131T:p.D377D;PML:NM_033240:exon3:c.C1131T:p.D377D;PML:NM_033244:exon3:c.C1131T:p.D377D;PML:NM_033246:exon3:c.C1131T:p.D377D;PML:NM_033247:exon3:c.C1131T:p.D377D;PML:NM_033249:exon3:c.C1131T:p.D377D;PML:NM_033250:exon3:c.C1131T:p.D377D	293T-3A
15	74035555	C	PML	exonic	synonymous SNV	PML:NM_033250:exon7:c.C1950T:p.I650I;PML:NM_033239:exon8:c.C2094T:p.I698I	293T-3A
15	74544443	C	ARID3B	exonic	synonymous SNV	ARID3B:NM_001307939:exon2:c.C507T:p.S169S;ARID3B:NM_006465:exon2:c.C507T:p.S169S	293T-3G
15	74597270	C	ARID3B	UTR3	NA	NA	293T-3A
15	74597558	C	ARID3B	UTR3	NA	NA	293T-3A
15	74655778	G	EDC3	exonic	stopgain	EDC3:NM_025083:exon4:c.C775T:p.R259X;EDC3:NM_001142444:exon5:c.C775T:p.R259X;EDC3:NM_001142443:exon7:c.C775T:p.R259X	293T-3A
15	74695889	G	EDC3	UTR5	NA	NA	293T-3A
15	74842169	G	ULK3	exonic	synonymous SNV	ULK3:NM_001099436:exon3:c.C270T:p.I90I;ULK3:NM_001284364:exon3:c.C270T:p.I90I	293T-3A
15	74851362	G	SCAMP2	exonic	synonymous SNV	SCAMP2:NM_005697:exon5:c.C463T:p.L155L	293T-3A
15	74938021	G	COX5A	UTR5	NA	NA	293T-3A
15	75375667	G	SIN3A	exonic	stopgain	SIN3A:NM_001145357:exon20:c.C3589T:p.Q1197X;SIN3A:NM_001145358:exon20:c.C3589T:p.Q1197X;SIN3A:NM_015477:exon20:c.C3589T:p.Q1197X	293T-3A, 293T-3G, Monocyte-hypoxia
15	75505712	G	PTPN9	exonic	nonsynonymous SNV	PTPN9:NM_002833:exon7:c.C931T:p.R311C	293T-3A
15	75904026	C	FBXO22	exonic	synonymous SNV	FBXO22:NM_012170:exon1:c.C63T:p.F21F;FBXO22:NM_147188:exon1:c.C63T:p.F21F	293T-3A
15	77052387	G	TSPAN3	exonic	stopgain	TSPAN3:NM_001168412:exon5:c.C475T:p.Q159X;TSPAN3:NM_198902:exon5:c.C592T:p.Q198X;TSPAN3:NM_005724:exon6:c.C667T:p.Q223X	293T-3A
15	78161681	C	IDH3A	exonic	synonymous SNV	IDH3A:NM_005530:exon5:c.C390T:p.I130I	293T-3A
15	78466457	C	IREB2	exonic	synonymous SNV	IREB2:NM_004136:exon5:c.C597T:p.I199I	293T-3A, Monocyte-hypoxia
15	78501257	C	IREB2	UTR3	NA	NA	293T-3A
15	78515032	C	HYKK	exonic	synonymous SNV	HYKK:NM_001013619:exon3:c.C402T:p.I134I;HYKK:NM_001083612:exon3:c.C402T:p.I134I	293T-3A
15	79322712	C	TMED3	UTR3	NA	NA	293T-3A
15	80977868	G	MESDC2	UTR3	NA	NA	293T-3G
15	80978617	G	MESDC2	UTR3	NA	NA	293T-3A, 293T-3G, Macrophage-M1
15	80978921	G	MESDC2	UTR3	NA	NA	293T-3A
15	82151985	G	EFTUD1	exonic	synonymous SNV	EFTUD1:NM_001040610:exon16:c.C2316T:p.I772I;EFTUD1:NM_024580:exon18:c.C2469T:p.I823I	293T-3A
15	82152405	G	EFTUD1	exonic	synonymous SNV	EFTUD1:NM_001040610:exon16:c.C1896T:p.I632I;EFTUD1:NM_024580:exon18:c.C2049T:p.I683I	293T-3A
15	82540471	G	RPS17	UTR5	NA	NA	293T-3A
15	82834438	C	WHAMM	UTR3	NA	NA	293T-3A
15	82846744	G	WHAMM;HOMER2	intergenic	NA	NA	293T-3A
15	83138952	G	HDGFRP3	UTR3	NA	NA	293T-3A
15	84643287	G	WDR73	UTR3	NA	NA	293T-3A
15	84802355	C	ZNF592	exonic	stopgain	ZNF592:NM_014630:exon11:c.C3766T:p.Q1256X	293T-3A
15	84802988	C	ZNF592	UTR3	NA	NA	293T-3A
15	85533779	C	AKAP13	exonic	nonsynonymous SNV	AKAP13:NM_006738:exon4:c.C377T:p.S126F;AKAP13:NM_007200:exon4:c.C377T:p.S126F	293T-3A
15	85655467	C	AKAP13	exonic	synonymous SNV	AKAP13:NM_001270546:exon4:c.C345T:p.T115T;AKAP13:NM_006738:exon11:c.C4425T:p.T1475T;AKAP13:NM_007200:exon11:c.C4425T:p.T1475T	293T-3G
15	88464739	G	MRPL46	exonic	stopgain	MRPL46:NM_022163:exon3:c.C553T:p.R185X	293T-3A
15	88626413	C	AEN	exonic	synonymous SNV	AEN:NM_022767:exon2:c.C204T:p.F68F	293T-3A
15	88626548	C	AEN	exonic	synonymous SNV	AEN:NM_022767:exon2:c.C339T:p.I113I	293T-3A
15	88899452	G	MFGE8	exonic	synonymous SNV	MFGE8:NM_001114614:exon7:c.C951T:p.I317I;MFGE8:NM_001310319:exon7:c.C975T:p.I325I;MFGE8:NM_001310321:exon8:c.C771T:p.I257I;MFGE8:NM_005928:exon8:c.C1107T:p.I369I;MFGE8:NM_001310320:exon9:c.C1083T:p.I361I	293T-3A
15	88907313	G	MFGE8	exonic	nonsynonymous SNV	MFGE8:NM_001310319:exon2:c.C137T:p.S46F;MFGE8:NM_001114614:exon3:c.C269T:p.S90F;MFGE8:NM_005928:exon3:c.C269T:p.S90F;MFGE8:NM_001310320:exon4:c.C245T:p.S82F	293T-3A
15	89193317	C	ABHD2	exonic	nonsynonymous SNV	ABHD2:NM_152924:exon10:c.C1079T:p.S360L;ABHD2:NM_007011:exon14:c.C1079T:p.S360L	293T-3A
15	89594497	C	TICRR	exonic	stopgain	TICRR:NM_001308025:exon6:c.C1621T:p.Q541X;TICRR:NM_152259:exon6:c.C1624T:p.Q542X	293T-3G
15	89595404	C	TICRR	exonic	nonsynonymous SNV	TICRR:NM_001308025:exon7:c.C1690T:p.R564C;TICRR:NM_152259:exon7:c.C1693T:p.R565C	293T-3A
15	89801572	G	ANPEP	exonic	synonymous SNV	ANPEP:NM_001150:exon11:c.C1605T:p.T535T	Macrophage-M1, Monocyte-hypoxia
15	89833971	G	AP3S2;C15orf38-AP3S2	UTR3	NA	NA	293T-3A
15	90085003	G	IDH2	exonic	synonymous SNV	IDH2:NM_001290114:exon7:c.C786T:p.I262I;IDH2:NM_001289910:exon9:c.C1020T:p.I340I;IDH2:NM_002168:exon9:c.C1176T:p.I392I	293T-3A, Macrophage-M1, Monocyte-hypoxia
15	90474600	C	IQGAP1	exonic	synonymous SNV	IQGAP1:NM_003870:exon23:c.C2691T:p.I897I	293T-3A
15	90644425	C	CRTC3-AS1	ncRNA_intronic	NA	NA	293T-3A
15	90815230	C	BLM	exonic	nonsynonymous SNV	BLM:NM_001287247:exon20:c.C3812T:p.P1271L;BLM:NM_000057:exon22:c.C4205T:p.P1402L;BLM:NM_001287248:exon22:c.C3080T:p.P1027L;BLM:NM_001287246:exon23:c.C4205T:p.P1402L	293T-3A, 293T-3G
15	90880160	C	FURIN	exonic	synonymous SNV	FURIN:NM_001289823:exon13:c.C1443T:p.I481I;FURIN:NM_001289824:exon13:c.C1443T:p.I481I;FURIN:NM_002569:exon13:c.C1443T:p.I481I	293T-3A
15	90881665	C	FURIN	exonic	synonymous SNV	FURIN:NM_001289823:exon16:c.C2172T:p.F724F;FURIN:NM_001289824:exon16:c.C2172T:p.F724F;FURIN:NM_002569:exon16:c.C2172T:p.F724F	293T-3A
15	90907331	C	MAN2A2	exonic	synonymous SNV	MAN2A2:NM_006122:exon7:c.C1032T:p.I344I	293T-3A
15	90910883	C	MAN2A2	exonic	synonymous SNV	MAN2A2:NM_006122:exon11:c.C1797T:p.I599I	293T-3A
15	90932430	G	HDDC3	exonic	synonymous SNV	HDDC3:NM_001286451:exon1:c.C111T:p.I37I;HDDC3:NM_198527:exon1:c.C111T:p.I37I	293T-3A
15	90998799	G	VPS33B	UTR3	NA	NA	293T-3G
15	92942943	C	CHD2	exonic	synonymous SNV	CHD2:NM_001042572:exon9:c.C927T:p.I309I;CHD2:NM_001271:exon9:c.C927T:p.I309I	293T-3A
15	92956510	C	CHD2	exonic	nonsynonymous SNV	CHD2:NM_001271:exon16:c.C1861T:p.R621W	293T-3A
15	93025856	C	CHD2	UTR3	NA	NA	293T-3A
15	93045508	G	RGMA	exonic	synonymous SNV	RGMA:NM_001166286:exon3:c.C795T:p.I265I;RGMA:NM_001166283:exon4:c.C867T:p.I289I;RGMA:NM_001166287:exon4:c.C795T:p.I265I;RGMA:NM_001166288:exon4:c.C795T:p.I265I;RGMA:NM_001166289:exon4:c.C795T:p.I265I;RGMA:NM_020211:exon4:c.C843T:p.I281I	293T-3A
15	99175093	G	TTC23	exonic	synonymous SNV	TTC23:NM_001288616:exon8:c.C822T:p.I274I;TTC23:NM_001288615:exon10:c.C822T:p.I274I	293T-3A
15	99199948	G	TTC23	exonic	nonsynonymous SNV	TTC23:NM_001288616:exon7:c.C730T:p.H244Y;TTC23:NM_001288615:exon9:c.C730T:p.H244Y	293T-3B
15	99671396	C	MEF2A	exonic	nonsynonymous SNV	MEF2A:NM_001130928:exon2:c.C128T:p.S43L;MEF2A:NM_001130927:exon3:c.C128T:p.S43L;MEF2A:NM_001130926:exon4:c.C332T:p.S111L;MEF2A:NM_001171894:exon6:c.C332T:p.S111L	293T-3A
15	99706811	C	MEF2A	exonic	nonsynonymous SNV	MEF2A:NM_001130928:exon6:c.C737T:p.P246L;MEF2A:NM_001130926:exon8:c.C941T:p.P314L;MEF2A:NM_001130927:exon8:c.C761T:p.P254L;MEF2A:NM_005587:exon9:c.C947T:p.P316L;MEF2A:NM_001171894:exon10:c.C941T:p.P314L	293T-3A, 293T-3G
15	99712497	C	MEF2A	exonic	nonsynonymous SNV	MEF2A:NM_001130928:exon8:c.C1016T:p.S339L;MEF2A:NM_001130926:exon10:c.C1220T:p.S407L;MEF2A:NM_001130927:exon10:c.C1040T:p.S347L;MEF2A:NM_005587:exon11:c.C1226T:p.S409L;MEF2A:NM_001171894:exon12:c.C1220T:p.S407L	293T-3A
15	99715225	C	MEF2A	UTR3	NA	NA	293T-3A
15	100573999	G	LINS1	exonic	stopgain	LINS1:NM_001040616:exon5:c.C874T:p.Q292X	293T-3A
15	101176783	G	CHSY1	UTR3	NA	NA	293T-3A
16	55877	C	SNRNP25	exonic	synonymous SNV	SNRNP25:NM_024571:exon3:c.C261T:p.I87I	293T-3A
16	79490	C	MPG	exonic	synonymous SNV	MPG:NM_001015052:exon2:c.C90T:p.S30S;MPG:NM_001015054:exon2:c.C54T:p.S18S;MPG:NM_002434:exon3:c.C105T:p.S35S	293T-3G
16	190035	G	LUC7L	exonic	nonsynonymous SNV	LUC7L:NM_018032:exon9:c.C907T:p.R303C;LUC7L:NM_201412:exon9:c.C907T:p.R303C	293T-3A, 293T-3G
16	282725	C	ARHGDIG	exonic	synonymous SNV	ARHGDIG:NM_001176:exon6:c.C589T:p.L197L	293T-3A
16	371155	G	TMEM8A	UTR3	NA	NA	293T-3A
16	372243	G	TMEM8A	exonic	nonsynonymous SNV	TMEM8A:NM_021259:exon13:c.C2060T:p.S687L	293T-3A
16	377555	G	TMEM8A	exonic	synonymous SNV	TMEM8A:NM_021259:exon3:c.C330T:p.I110I	293T-3A
16	578810	C	PIGQ	exonic	synonymous SNV	PIGQ:NM_004204:exon6:c.C1095T:p.F365F;PIGQ:NM_148920:exon6:c.C1095T:p.F365F	293T-3A
16	579148	C	PIGQ	exonic	nonsynonymous SNV	PIGQ:NM_004204:exon7:c.C1303T:p.R435C;PIGQ:NM_148920:exon7:c.C1303T:p.R435C	293T-3A
16	656453	C	WDR90	exonic	synonymous SNV	WDR90:NM_145294:exon18:c.C2118T:p.L706L	293T-3A
16	681334	C	STUB1	exonic	synonymous SNV	STUB1:NM_001293197:exon2:c.C126T:p.I42I;STUB1:NM_005861:exon2:c.C342T:p.I114I	293T-3A
16	687215	G	WDR24	exonic	synonymous SNV	WDR24:NM_032259:exon3:c.C861T:p.F287F	293T-3A
16	717167	C	METRN	exonic	nonsynonymous SNV	METRN:NM_024042:exon4:c.C662T:p.P221L	293T-3G
16	717264	C	METRN	exonic	synonymous SNV	METRN:NM_024042:exon4:c.C759T:p.F253F	293T-3A
16	729847	G	NARFL	UTR3	NA	NA	293T-3A
16	798000	C	CHTF18	UTR3	NA	NA	293T-3A
16	1309711	C	UBE2I	UTR5	NA	NA	293T-3G
16	1446330	G	CLCN7	UTR3	NA	NA	293T-3A
16	1448385	G	CLCN7	exonic	synonymous SNV	CLCN7:NM_001114331:exon20:c.C1911T:p.F637F;CLCN7:NM_001287:exon21:c.C1983T:p.F661F	293T-3A
16	1456165	G	CLCN7	exonic	synonymous SNV	CLCN7:NM_001114331:exon9:c.C792T:p.F264F;CLCN7:NM_001287:exon10:c.C864T:p.F288F	293T-3A
16	1499245	C	TELO2	exonic	nonsynonymous SNV	TELO2:NM_016111:exon6:c.C845T:p.S282L	293T-3A
16	1632352	C	CRAMP1	exonic	synonymous SNV	CRAMP1:NM_020825:exon3:c.C681T:p.I227I	293T-3A
16	1768220	C	MAPK8IP3	exonic	nonsynonymous SNV	MAPK8IP3:NM_001040439:exon29:c.C3563T:p.S1188F;MAPK8IP3:NM_015133:exon30:c.C3581T:p.S1194F	293T-3A
16	1962690	G	RPS2	intronic	NA	NA	293T-3A
16	1986637	C	GFER	UTR3	NA	NA	293T-3A
16	1998250	G	ZNF598	exonic	synonymous SNV	ZNF598:NM_178167:exon14:c.C2697T:p.I899I	293T-3A
16	2002380	G	ZNF598	exonic	synonymous SNV	ZNF598:NM_178167:exon7:c.C721T:p.L241L	293T-3A
16	2058820	C	TSC2	exonic	nonsynonymous SNV	TSC2:NM_000548:exon10:c.C922T:p.R308W;TSC2:NM_001077183:exon10:c.C922T:p.R308W;TSC2:NM_001114382:exon10:c.C922T:p.R308W	293T-3A
16	2061900	C	TSC2	exonic	synonymous SNV	TSC2:NM_000548:exon12:c.C1149T:p.I383I;TSC2:NM_001077183:exon12:c.C1149T:p.I383I;TSC2:NM_001114382:exon12:c.C1149T:p.I383I	293T-3A
16	2076164	C	TSC2	exonic	synonymous SNV	TSC2:NM_000548:exon24:c.C2736T:p.I912I;TSC2:NM_001077183:exon24:c.C2736T:p.I912I;TSC2:NM_001114382:exon24:c.C2736T:p.I912I	293T-3A
16	2080179	C	TSC2	exonic	stopgain	TSC2:NM_001077183:exon29:c.C3280T:p.R1094X;TSC2:NM_000548:exon30:c.C3412T:p.R1138X;TSC2:NM_001114382:exon30:c.C3412T:p.R1138X	293T-3A
16	2084299	C	TSC2	exonic	synonymous SNV	TSC2:NM_001077183:exon32:c.C3876T:p.I1292I;TSC2:NM_001114382:exon33:c.C4008T:p.I1336I;TSC2:NM_000548:exon34:c.C4077T:p.I1359I	293T-3A
16	2086276	C	TSC2	exonic	synonymous SNV	TSC2:NM_001077183:exon35:c.C4545T:p.I1515I;TSC2:NM_001114382:exon36:c.C4677T:p.I1559I;TSC2:NM_000548:exon37:c.C4746T:p.I1582I	293T-3A
16	2234214	C	E4F1	exonic	synonymous SNV	E4F1:NM_001288776:exon10:c.C1419T:p.P473P;E4F1:NM_004424:exon10:c.C1419T:p.P473P	293T-3G
16	2244409	G	ECI1	exonic	synonymous SNV	ECI1:NM_001178029:exon4:c.C438T:p.I146I;ECI1:NM_001919:exon4:c.C438T:p.I146I	293T-3A
16	2255695	G	RNPS1	exonic	synonymous SNV	RNPS1:NM_001286626:exon6:c.C639T:p.T213T;RNPS1:NM_001286625:exon7:c.C708T:p.T236T;RNPS1:NM_006711:exon7:c.C708T:p.T236T;RNPS1:NM_080594:exon7:c.C708T:p.T236T	293T-3A, 293T-3G
16	2449432	C	CCNF	exonic	synonymous SNV	CCNF:NM_001761:exon12:c.C1369T:p.L457L	293T-3G
16	2456567	C	CCNF	exonic	synonymous SNV	CCNF:NM_001761:exon17:c.C1908T:p.L636L	293T-3A
16	2464688	C	C16orf59	UTR3	NA	NA	293T-3A
16	2599776	C	PDPK1	UTR3	NA	NA	293T-3A
16	2764892	C	SRRM2	exonic	nonsynonymous SNV	SRRM2:NM_016333:exon11:c.C4364T:p.S1455L	293T-3A, 293T-3G
16	2765416	C	SRRM2	exonic	nonsynonymous SNV	SRRM2:NM_016333:exon11:c.C4888T:p.R1630W	293T-3A
16	2765714	C	SRRM2	exonic	nonsynonymous SNV	SRRM2:NM_016333:exon11:c.C5186T:p.S1729L	293T-3A
16	2771546	G	TCEB2	exonic	nonsynonymous SNV	TCEB2:NM_207013:exon5:c.C412T:p.P138S	293T-3A
16	3115379	C	ZNF205	exonic	stopgain	ZNF205:NM_001042428:exon3:c.C82T:p.Q28X;ZNF205:NM_001278158:exon3:c.C82T:p.Q28X;ZNF205:NM_003456:exon3:c.C82T:p.Q28X	293T-3A
16	3120097	C	ZNF205	exonic	synonymous SNV	ZNF205:NM_001042428:exon7:c.C1437T:p.L479L;ZNF205:NM_001278158:exon7:c.C1437T:p.L479L;ZNF205:NM_003456:exon7:c.C1437T:p.L479L	293T-3A
16	3290112	C	ZNF263	exonic	nonsynonymous SNV	ZNF263:NM_005741:exon6:c.C1606T:p.H536Y	293T-3A
16	3290442	C	ZNF263	exonic	nonsynonymous SNV	ZNF263:NM_005741:exon6:c.C1936T:p.R646W	293T-3A
16	3663514	G	TRAP1	exonic	nonsynonymous SNV	TRAP1:NM_001272049:exon13:c.C1459T:p.R487C;TRAP1:NM_016292:exon14:c.C1618T:p.R540C	293T-3A
16	3729011	G	CREBBP	exonic	synonymous SNV	CREBBP:NM_001079846:exon30:c.C5922T:p.V1974V;CREBBP:NM_004380:exon31:c.C6036T:p.V2012V	293T-3A
16	3729719	G	CREBBP	exonic	synonymous SNV	CREBBP:NM_001079846:exon30:c.C5214T:p.I1738I;CREBBP:NM_004380:exon31:c.C5328T:p.I1776I	293T-3A
16	3731354	G	CREBBP	exonic	synonymous SNV	CREBBP:NM_001079846:exon29:c.C4896T:p.L1632L;CREBBP:NM_004380:exon30:c.C5010T:p.L1670L	293T-3A
16	3773850	G	CREBBP	exonic	synonymous SNV	CREBBP:NM_001079846:exon12:c.C2250T:p.P750P;CREBBP:NM_004380:exon13:c.C2364T:p.P788P	293T-3G
16	4364796	G	CORO7;CORO7-PAM16	exonic	synonymous SNV	CORO7:NM_001201473:exon10:c.C768T:p.I256I;CORO7:NM_001201472:exon12:c.C969T:p.I323I;CORO7-PAM16:NM_001201479:exon12:c.C1023T:p.I341I;CORO7:NM_024535:exon12:c.C1023T:p.I341I	293T-3A
16	4507782	C	HMOX2	exonic	nonsynonymous SNV	HMOX2:NM_001286271:exon3:c.C187T:p.P63S;HMOX2:NM_001127205:exon4:c.C274T:p.P92S;HMOX2:NM_001127206:exon4:c.C274T:p.P92S;HMOX2:NM_001286268:exon4:c.C274T:p.P92S;HMOX2:NM_002134:exon4:c.C274T:p.P92S;HMOX2:NM_001127204:exon5:c.C274T:p.P92S;HMOX2:NM_001286267:exon5:c.C436T:p.P146S;HMOX2:NM_001286269:exon5:c.C274T:p.P92S;HMOX2:NM_001286270:exon6:c.C274T:p.P92S	293T-3A
16	4514079	G	CDIP1	exonic	synonymous SNV	CDIP1:NM_001199054:exon3:c.C52T:p.L18L;CDIP1:NM_001199055:exon3:c.C52T:p.L18L;CDIP1:NM_001199056:exon3:c.C52T:p.L18L;CDIP1:NM_013399:exon3:c.C52T:p.L18L	293T-3A
16	4609355	G	UBALD1	UTR3	NA	NA	293T-3A
16	4624987	C	MGRN1	exonic	synonymous SNV	MGRN1:NM_001142289:exon1:c.C27T:p.I9I;MGRN1:NM_001142290:exon1:c.C27T:p.I9I;MGRN1:NM_001142291:exon1:c.C27T:p.I9I;MGRN1:NM_015246:exon1:c.C27T:p.I9I	293T-3A
16	4681717	C	MGRN1	exonic	synonymous SNV	MGRN1:NM_001142289:exon12:c.C1233T:p.I411I;MGRN1:NM_001142291:exon12:c.C1233T:p.I411I;MGRN1:NM_001142290:exon13:c.C1299T:p.I433I;MGRN1:NM_015246:exon13:c.C1299T:p.I433I	293T-3A
16	4688940	C	MGRN1	UTR3	NA	NA	293T-3A
16	4804624	G	GLYR1	UTR3	NA	NA	293T-3G
16	4811665	G	GLYR1	exonic	stopgain	GLYR1:NM_001308096:exon14:c.C1402T:p.Q468X;GLYR1:NM_032569:exon14:c.C1420T:p.Q474X	293T-3A
16	4874251	C	UBN1	exonic	nonsynonymous SNV	UBN1:NM_001079514:exon15:c.C1841T:p.S614L;UBN1:NM_001288656:exon15:c.C1841T:p.S614L	293T-3A
16	8849125	C	PMM2	UTR3	NA	NA	293T-3A
16	9092251	C	C16orf72	exonic	synonymous SNV	C16orf72:NM_014117:exon1:c.C207T:p.A69A	293T-3G
16	9107490	C	C16orf72	intronic	NA	NA	293T-3G
16	9112483	C	C16orf72	intronic	NA	NA	293T-3A
16	11351505	C	RMI2	UTR3	NA	NA	293T-3A
16	11549532	G	LITAF	UTR3	NA	NA	Monocyte-hypoxia
16	11774369	G	ZC3H7A	exonic	nonsynonymous SNV	ZC3H7A:NM_014153:exon9:c.C770T:p.S257F	293T-3A
16	11915493	G	GSPT1	exonic	synonymous SNV	GSPT1:NM_001130006:exon1:c.C228T:p.F76F;GSPT1:NM_002094:exon1:c.C228T:p.F76F	293T-3A
16	12052031	C	SNX29	exonic	synonymous SNV	SNX29:NM_032167:exon8:c.C933T:p.F311F	293T-3B
16	14629613	G	PARN	exonic	synonymous SNV	PARN:NM_001242992:exon2:c.C81T:p.I27I;PARN:NM_002582:exon2:c.C81T:p.I27I	293T-3A
16	14655196	C	BFAR	exonic	nonsynonymous SNV	BFAR:NM_016561:exon5:c.C769T:p.L257F	293T-3A
16	15060734	G	RRN3	UTR3	NA	NA	293T-3A
16	15061705	G	RRN3	UTR3	NA	NA	293T-3A
16	15700388	C	NDE1	intronic	NA	NA	293T-3A
16	18845597	G	SMG1	exonic	synonymous SNV	SMG1:NM_015092:exon39:c.C6051T:p.I2017I	293T-3A
16	19521709	G	GDE1	exonic	nonsynonymous SNV	GDE1:NM_016641:exon1:c.C256T:p.R86W	293T-3A
16	20797928	G	ERI2	exonic	synonymous SNV	ERI2:NM_001142725:exon9:c.C1872T:p.I624I	293T-3A
16	20821811	C	LOC81691	exonic	synonymous SNV	LOC81691:NM_001144924:exon6:c.C525T:p.P175P;LOC81691:NM_001199053:exon6:c.C525T:p.P175P;LOC81691:NM_030941:exon6:c.C525T:p.P175P	293T-3G
16	21174128	C	TMEM159	exonic	synonymous SNV	TMEM159:NM_001301771:exon4:c.C384T:p.I128I;TMEM159:NM_020422:exon4:c.C384T:p.I128I;TMEM159:NM_001301769:exon5:c.C384T:p.I128I;TMEM159:NM_001301775:exon5:c.C456T:p.I152I	293T-3A
16	21612714	C	METTL9	exonic	stopgain	METTL9:NM_001077180:exon2:c.C235T:p.Q79X;METTL9:NM_001288659:exon2:c.C115T:p.Q39X;METTL9:NM_001288660:exon2:c.C115T:p.Q39X;METTL9:NM_016025:exon2:c.C235T:p.Q79X	293T-3A
16	21812597	G	RRN3P1	ncRNA_exonic	NA	NA	293T-3A
16	22225747	C	EEF2K	exonic	synonymous SNV	EEF2K:NM_013302:exon2:c.C18T:p.L6L	293T-3A
16	23388950	G	COG7	exonic	synonymous SNV	COG7:NM_153603:exon17:c.C2283T:p.T761T	293T-3G
16	23466942	G	GGA2	UTR3	NA	NA	293T-3A
16	23529589	G	EARS2	exonic	nonsynonymous SNV	EARS2:NM_001083614:exon7:c.C1265T:p.S422F;EARS2:NM_001308211:exon7:c.C1265T:p.S422F	293T-3A
16	23571731	C	UBFD1	UTR3	NA	NA	293T-3A
16	23668732	C	DCTN5	UTR3	NA	NA	293T-3A
16	25178116	C	LCMT1	UTR3	NA	NA	293T-3G
16	25259352	C	ZKSCAN2;HS3ST4	intergenic	NA	NA	293T-3B
16	27545342	G	GTF3C1	exonic	nonsynonymous SNV	GTF3C1:NM_001286242:exon2:c.C403T:p.R135C;GTF3C1:NM_001520:exon2:c.C403T:p.R135C	293T-3A
16	27740417	C	KIAA0556	exonic	nonsynonymous SNV	KIAA0556:NM_015202:exon15:c.C2120T:p.S707L	293T-3A
16	28104630	G	XPO6	exonic	synonymous SNV	XPO6:NM_015171:exon21:c.C2862T:p.F954F;XPO6:NM_001270940:exon22:c.C2820T:p.F940F	293T-3A
16	28388211	G	EIF3C;EIF3CL	exonic	synonymous SNV	EIF3C:NM_001267574:exon14:c.C1668T:p.I556I;EIF3C:NM_001037808:exon15:c.C1668T:p.I556I;EIF3CL:NM_001099661:exon15:c.C1668T:p.I556I;EIF3C:NM_001199142:exon15:c.C1668T:p.I556I;EIF3C:NM_001286478:exon15:c.C1638T:p.I546I;EIF3C:NM_003752:exon15:c.C1668T:p.I556I	293T-3A
16	28714068	C	EIF3C;EIF3CL	exonic	synonymous SNV	EIF3C:NM_001267574:exon3:c.C327T:p.I109I;EIF3C:NM_001037808:exon4:c.C327T:p.I109I;EIF3CL:NM_001099661:exon4:c.C327T:p.I109I;EIF3C:NM_001199142:exon4:c.C327T:p.I109I;EIF3C:NM_001286478:exon4:c.C327T:p.I109I;EIF3C:NM_003752:exon4:c.C327T:p.I109I	293T-3A
16	28830724	C	ATXN2L	exonic	nonsynonymous SNV	ATXN2L:NM_001308230:exon9:c.C1144T:p.R382C;ATXN2L:NM_007245:exon9:c.C1144T:p.R382C;ATXN2L:NM_017492:exon9:c.C1144T:p.R382C;ATXN2L:NM_145714:exon9:c.C1144T:p.R382C;ATXN2L:NM_148414:exon9:c.C1144T:p.R382C;ATXN2L:NM_148415:exon9:c.C1144T:p.R382C;ATXN2L:NM_148416:exon9:c.C1144T:p.R382C	293T-3A
16	28844473	G	TUFM	exonic	nonsynonymous SNV	TUFM:NM_003321:exon6:c.C763T:p.R255W	293T-3G
16	28867337	C	SH2B1	exonic	nonsynonymous SNV	SH2B1:NM_015503:exon2:c.C946T:p.R316W;SH2B1:NM_001145795:exon3:c.C946T:p.R316W;SH2B1:NM_001145796:exon3:c.C946T:p.R316W;SH2B1:NM_001145797:exon3:c.C946T:p.R316W;SH2B1:NM_001145812:exon3:c.C946T:p.R316W;SH2B1:NM_001308293:exon5:c.C946T:p.R316W	293T-3A
16	28871810	C	SH2B1	exonic	nonsynonymous SNV	SH2B1:NM_001308294:exon5:c.C332T:p.S111L;SH2B1:NM_015503:exon5:c.C1340T:p.S447L;SH2B1:NM_001145795:exon6:c.C1340T:p.S447L;SH2B1:NM_001145796:exon6:c.C1340T:p.S447L;SH2B1:NM_001145797:exon6:c.C1340T:p.S447L;SH2B1:NM_001145812:exon6:c.C1340T:p.S447L;SH2B1:NM_001308293:exon8:c.C1340T:p.S447L	293T-3A
16	28956013	C	NFATC2IP	exonic	nonsynonymous SNV	NFATC2IP:NM_032815:exon4:c.C614T:p.P205L	293T-3G
16	28975324	C	SPNS1	exonic	nonsynonymous SNV	SPNS1:NM_001142449:exon1:c.C173T:p.S58L;SPNS1:NM_001142451:exon1:c.C173T:p.S58L;SPNS1:NM_032038:exon1:c.C173T:p.S58L;SPNS1:NM_001142448:exon2:c.C173T:p.S58L	293T-3A
16	28981596	C	SPNS1	exonic	synonymous SNV	SPNS1:NM_001142449:exon5:c.C724T:p.L242L;SPNS1:NM_001142451:exon6:c.C790T:p.L264L;SPNS1:NM_032038:exon6:c.C790T:p.L264L;SPNS1:NM_001142448:exon7:c.C790T:p.L264L;SPNS1:NM_001142450:exon7:c.C571T:p.L191L	293T-3A
16	29807450	C	MAZ	exonic	nonsynonymous SNV	MAZ:NM_001042539:exon2:c.C665T:p.S222L;MAZ:NM_002383:exon2:c.C665T:p.S222L;MAZ:NM_001276275:exon3:c.C596T:p.S199L	293T-3A
16	29810176	C	MAZ	exonic	nonsynonymous SNV	MAZ:NM_001276276:exon3:c.C464T:p.S155L;MAZ:NM_002383:exon5:c.C1379T:p.S460L;MAZ:NM_001276275:exon6:c.C1310T:p.S437L	293T-3A
16	29858545	G	CDIPT	UTR3	NA	NA	293T-3A
16	29859264	G	CDIPT	exonic	synonymous SNV	CDIPT:NM_001286585:exon5:c.C432T:p.I144I;CDIPT:NM_001286586:exon6:c.C372T:p.I124I;CDIPT:NM_006319:exon6:c.C567T:p.I189I	Macrophage-M1
16	29963241	C	TMEM219	exonic	nonsynonymous SNV	TMEM219:NM_001083613:exon2:c.C98T:p.S33F;TMEM219:NM_194280:exon2:c.C98T:p.S33F	293T-3A
16	29968151	C	TMEM219	exonic	nonsynonymous SNV	TMEM219:NM_001083613:exon4:c.C482T:p.S161L;TMEM219:NM_194280:exon4:c.C482T:p.S161L	293T-3A
16	30063741	C	ALDOA	UTR5	NA	NA	293T-3A
16	30065810	C	ALDOA	UTR5	NA	NA	Macrophage-M1, Monocyte-hypoxia
16	30082781	C	PPP4C	exonic	synonymous SNV	PPP4C:NM_001303503:exon5:c.C237T:p.F79F;PPP4C:NM_002720:exon5:c.C237T:p.F79F	293T-3A
16	30083558	C	PPP4C	exonic	synonymous SNV	PPP4C:NM_001303504:exon5:c.C366T:p.I122I;PPP4C:NM_001303507:exon5:c.C231T:p.I77I;PPP4C:NM_001303503:exon6:c.C468T:p.I156I;PPP4C:NM_001303506:exon6:c.C231T:p.I77I;PPP4C:NM_002720:exon6:c.C468T:p.I156I	293T-3A
16	30083717	C	PPP4C	exonic	synonymous SNV	PPP4C:NM_001303504:exon6:c.C438T:p.I146I;PPP4C:NM_001303507:exon6:c.C303T:p.I101I;PPP4C:NM_001303503:exon7:c.C540T:p.I180I;PPP4C:NM_001303506:exon7:c.C303T:p.I101I;PPP4C:NM_002720:exon7:c.C540T:p.I180I	293T-3A
16	30116654	G	MAPK3	UTR3	NA	NA	293T-3A
16	30117767	G	MAPK3	exonic	synonymous SNV	MAPK3:NM_001040056:exon5:c.C678T:p.I226I;MAPK3:NM_001109891:exon5:c.C678T:p.I226I;MAPK3:NM_002746:exon5:c.C678T:p.I226I	293T-3A
16	30351729	G	CD2BP2	UTR3	NA	NA	293T-3A
16	30357224	G	TBC1D10B	UTR3	NA	NA	293T-3A
16	30398661	C	ZNF48	exonic	nonsynonymous SNV	ZNF48:NM_001214907:exon2:c.C1042T:p.R348C;ZNF48:NM_152652:exon2:c.C1411T:p.R471C;ZNF48:NM_001214906:exon3:c.C1411T:p.R471C;ZNF48:NM_001214909:exon3:c.C1411T:p.R471C	293T-3A
16	30418403	C	ZNF771	UTR3	NA	NA	293T-3A
16	30499450	C	ITGAL	exonic	synonymous SNV	ITGAL:NM_001114380:exon15:c.C1857T:p.T619T;ITGAL:NM_002209:exon17:c.C2106T:p.T702T	Monocyte-hypoxia
16	30525365	G	ZNF768	exonic	nonsynonymous SNV	ZNF768:NM_024671:exon2:c.C775T:p.R259W	293T-3A
16	30526445	G	ZNF768	UTR5	NA	NA	293T-3A
16	30603346	G	ZNF689	UTR3	NA	NA	293T-3A
16	30654952	C	PRR14	exonic	synonymous SNV	PRR14:NM_024031:exon8:c.C982T:p.L328L	293T-3A
16	30658557	C	FBRS	upstream	NA	NA	293T-3A
16	30723977	C	SRCAP	exonic	nonsynonymous SNV	SRCAP:NM_006662:exon25:c.C4553T:p.S1518F	293T-3A
16	30756855	C	PHKG2	exonic	nonsynonymous SNV	PHKG2:NM_000294:exon10:c.C979T:p.R327C;PHKG2:NM_001172432:exon10:c.C979T:p.R327C	293T-3A
16	30765267	C	RNF40	exonic	synonymous SNV	RNF40:NM_001207033:exon7:c.C858T:p.I286I;RNF40:NM_001207034:exon7:c.C858T:p.I286I;RNF40:NM_001286572:exon7:c.C858T:p.I286I;RNF40:NM_014771:exon7:c.C858T:p.I286I	293T-3A
16	30783008	G	ZNF629	exonic	synonymous SNV	ZNF629:NM_001080417:exon3:c.C1320T:p.I440I	293T-3A
16	30892720	G	BCL7C	exonic	nonsynonymous SNV	BCL7C:NM_001286526:exon4:c.C308T:p.S103L;BCL7C:NM_004765:exon4:c.C308T:p.S103L	293T-3A
16	30927638	C	FBXL19	exonic	synonymous SNV	FBXL19:NM_001099784:exon4:c.C447T:p.T149T	293T-3G
16	31061022	G	ZNF668	UTR3	NA	NA	293T-3A
16	31077711	C	ZNF646	exonic	nonsynonymous SNV	ZNF646:NM_014699:exon2:c.C1387T:p.R463W	293T-3A
16	31077786	C	ZNF646	exonic	nonsynonymous SNV	ZNF646:NM_014699:exon2:c.C1462T:p.R488W	293T-3A
16	31080852	C	ZNF646	exonic	synonymous SNV	ZNF646:NM_014699:exon2:c.C4528T:p.L1510L	293T-3A
16	31130896	C	KAT8	exonic	synonymous SNV	KAT8:NM_032188:exon10:c.C1308T:p.I436I;KAT8:NM_182958:exon10:c.C1308T:p.I436I	293T-3A
16	31356718	C	ITGAX	exonic	synonymous SNV	ITGAX:NM_000887:exon3:c.C237T:p.I79I;ITGAX:NM_001286375:exon3:c.C237T:p.I79I	Macrophage-M1, Monocyte-hypoxia
16	31363333	C	ITGAX	exonic	nonsynonymous SNV	ITGAX:NM_000887:exon14:c.C1669T:p.H557Y;ITGAX:NM_001286375:exon14:c.C1669T:p.H557Y	Monocyte-hypoxia
16	31381814	C	ITGAX	exonic	synonymous SNV	ITGAX:NM_000887:exon30:c.C3399T:p.F1133F;ITGAX:NM_001286375:exon30:c.C3399T:p.F1133F	Monocyte-hypoxia
16	31490164	G	SLC5A2	exonic	nonsynonymous SNV	SLC5A2:NM_003041:exon13:c.G1726A:p.D576N	293T-3A
16	31915948	C	ZNF267	exonic	nonsynonymous SNV	ZNF267:NM_003414:exon4:c.C1699T:p.H567Y;ZNF267:NM_001265588:exon5:c.C1603T:p.H535Y	293T-3A
16	46603621	G	SHCBP1	exonic	synonymous SNV	SHCBP1:NM_024745:exon8:c.C1131T:p.F377F	293T-3A
16	46659823	G	VPS35	UTR3	NA	NA	293T-3A
16	46924514	C	GPT2	exonic	synonymous SNV	GPT2:NM_001142466:exon10:c.C1038T:p.F346F;GPT2:NM_133443:exon10:c.C1338T:p.F446F	293T-3A
16	47155742	G	ITFG1	exonic	nonsynonymous SNV	ITFG1:NM_030790:exon18:c.C1816T:p.R606W	293T-3A, 293T-3G
16	48351777	C	LONP2	exonic	nonsynonymous SNV	LONP2:NM_001300948:exon14:c.C2402T:p.P801L;LONP2:NM_031490:exon15:c.C2534T:p.P845L	293T-3G
16	48360644	G	LOC100507577	ncRNA_intronic	NA	NA	293T-3A
16	50792672	C	CYLD	exonic	synonymous SNV	CYLD:NM_001042355:exon15:c.C2308T:p.L770L;CYLD:NM_001042412:exon15:c.C2308T:p.L770L;CYLD:NM_015247:exon17:c.C2317T:p.L773L	293T-3A
16	53157266	C	CHD9	exonic	stopgain	CHD9:NM_001308319:exon1:c.C1177T:p.Q393X;CHD9:NM_025134:exon2:c.C1177T:p.Q393X	293T-3A
16	53324026	C	CHD9	exonic	nonsynonymous SNV	CHD9:NM_001308319:exon38:c.C7825T:p.L2609F;CHD9:NM_025134:exon39:c.C7777T:p.L2593F	293T-3A
16	53324289	C	CHD9	exonic	synonymous SNV	CHD9:NM_001308319:exon38:c.C8088T:p.T2696T;CHD9:NM_025134:exon39:c.C8040T:p.T2680T	293T-3G
16	53465550	C	RBL2	exonic	nonsynonymous SNV	RBL2:NM_005611:exon13:c.C1811T:p.P604L	293T-3G
16	53605610	G	RPGRIP1L	exonic	nonsynonymous SNV	RPGRIP1L:NM_001127897:exon24:c.C3466T:p.R1156C;RPGRIP1L:NM_001308334:exon25:c.C3568T:p.R1190C;RPGRIP1L:NM_015272:exon26:c.C3706T:p.R1236C	293T-3A
16	54112419	C	FTO	UTR3	NA	NA	293T-3A
16	56362161	G	AMFR	UTR3	NA	NA	293T-3A
16	56363000	G	AMFR	exonic	nonsynonymous SNV	AMFR:NM_001144:exon14:c.C1841T:p.S614L	293T-3A, 293T-3G
16	56466918	C	OGFOD1	exonic	nonsynonymous SNV	OGFOD1:NM_018233:exon6:c.C608T:p.S203L	293T-3A
16	56834186	C	NUP93	exonic	synonymous SNV	NUP93:NM_001242795:exon12:c.C1227T:p.L409L;NUP93:NM_001242796:exon12:c.C1227T:p.L409L;NUP93:NM_014669:exon14:c.C1596T:p.L532L	293T-3A
16	57152913	G	FAM192A	UTR3	NA	NA	293T-3A
16	57154353	G	FAM192A	exonic	synonymous SNV	FAM192A:NM_024946:exon7:c.C702T:p.I234I	293T-3A
16	57183150	G	FAM192A	intronic	NA	NA	293T-3A
16	57240006	C	RSPRY1	UTR3	NA	NA	293T-3A
16	57428796	G	CIAPIN1	UTR3	NA	NA	293T-3A
16	57469965	C	POLR2C	exonic	synonymous SNV	POLR2C:NM_032940:exon7:c.C444T:p.I148I	293T-3A
16	57755226	C	KATNB1	exonic	synonymous SNV	KATNB1:NM_005886:exon15:c.C1404T:p.S468S	293T-3G
16	58114900	G	CFAP20	exonic	synonymous SNV	CFAP20:NM_013242:exon5:c.C486T:p.I162I	293T-3A
16	58161938	G	CSNK2A2	intronic	NA	NA	293T-3A
16	58405127	C	GINS3	UTR3	NA	NA	293T-3A
16	58532002	G	CNOT1	exonic	nonsynonymous SNV	CNOT1:NM_001265612:exon42:c.C6118T:p.R2040W;CNOT1:NM_016284:exon42:c.C6133T:p.R2045W	293T-3A
16	58539842	G	CNOT1	exonic	stopgain	CNOT1:NM_001265612:exon35:c.C4903T:p.R1635X;CNOT1:NM_016284:exon35:c.C4918T:p.R1640X	293T-3A
16	58707400	G	GOT2	UTR3	NA	NA	293T-3A
16	58709438	G	GOT2	exonic	synonymous SNV	GOT2:NM_001286220:exon8:c.C1020T:p.F340F;GOT2:NM_002080:exon9:c.C1149T:p.F383F	293T-3A
16	58723751	G	GOT2	exonic	nonsynonymous SNV	GOT2:NM_001286220:exon2:c.C241T:p.R81C;GOT2:NM_002080:exon2:c.C241T:p.R81C	293T-3G
16	61055564	G	MIR4426	downstream	NA	NA	293T-3A
16	66609494	C	CMTM3	exonic	synonymous SNV	CMTM3:NM_181553:exon3:c.C363T:p.I121I;CMTM3:NM_144601:exon4:c.C363T:p.I121I	293T-3A, Macrophage-M1
16	66609906	C	CMTM3	exonic	synonymous SNV	CMTM3:NM_181553:exon4:c.C423T:p.I141I;CMTM3:NM_144601:exon5:c.C423T:p.I141I	293T-3A
16	66615167	G	CMTM4	UTR3	NA	NA	293T-3A
16	66730366	G	DYNC1LI2	intronic	NA	NA	293T-3A
16	66940320	C	CES2	exonic	synonymous SNV	CES2:NM_003869:exon4:c.C714T:p.I238I;CES2:NM_198061:exon4:c.C714T:p.I238I	293T-3A
16	67438077	G	ATP6V0D1	UTR3	NA	NA	293T-3A
16	67438563	G	ATP6V0D1	exonic	nonsynonymous SNV	ATP6V0D1:NM_004691:exon8:c.C1021T:p.R341C	293T-3A, 293T-3G
16	67438576	G	ATP6V0D1	exonic	synonymous SNV	ATP6V0D1:NM_004691:exon8:c.C1008T:p.I336I	293T-3A
16	67443126	G	ATP6V0D1	exonic	synonymous SNV	ATP6V0D1:NM_004691:exon4:c.C534T:p.I178I	293T-3A
16	67444643	G	ATP6V0D1	exonic	synonymous SNV	ATP6V0D1:NM_004691:exon3:c.C366T:p.I122I	293T-3A
16	67611388	C	CTCF	exonic	stopgain	CTCF:NM_006565:exon3:c.C556T:p.Q186X	293T-3G
16	67658235	G	ACD	exonic	synonymous SNV	ACD:NM_001082486:exon10:c.C1215T:p.I405I;ACD:NM_001082487:exon10:c.C1206T:p.I402I;ACD:NM_022914:exon10:c.C1206T:p.I402I	293T-3A
16	67675299	G	GFOD2	exonic	synonymous SNV	GFOD2:NM_030819:exon3:c.C1014T:p.F338F	293T-3A
16	67868572	C	NUTF2	exonic	synonymous SNV	NUTF2:NM_005796:exon4:c.C243T:p.I81I	293T-3A
16	67880918	C	EDC4	exonic	nonsynonymous SNV	EDC4:NM_014329:exon18:c.C2459T:p.S820L	293T-3A
16	67882446	C	EDC4	exonic	synonymous SNV	EDC4:NM_014329:exon25:c.C3294T:p.I1098I	293T-3A
16	67929250	C	PSKH1	UTR3	NA	NA	293T-3A
16	67936708	G	PSMB10	exonic	synonymous SNV	PSMB10:NM_002801:exon1:c.C42T:p.F14F	Macrophage-M1, Monocyte-hypoxia
16	67948075	G	SLC12A4	exonic	synonymous SNV	SLC12A4:NM_001145962:exon13:c.C1839T:p.F613F;SLC12A4:NM_001145961:exon14:c.C1833T:p.F611F;SLC12A4:NM_001145963:exon14:c.C1815T:p.F605F;SLC12A4:NM_001145964:exon14:c.C1740T:p.F580F;SLC12A4:NM_005072:exon14:c.C1833T:p.F611F	293T-3A
16	67951025	G	SLC12A4	exonic	nonsynonymous SNV	SLC12A4:NM_001145962:exon9:c.C1339T:p.R447C;SLC12A4:NM_001145961:exon10:c.C1333T:p.R445C;SLC12A4:NM_001145963:exon10:c.C1315T:p.R439C;SLC12A4:NM_001145964:exon10:c.C1240T:p.R414C;SLC12A4:NM_005072:exon10:c.C1333T:p.R445C	293T-3A
16	67951851	G	SLC12A4	exonic	synonymous SNV	SLC12A4:NM_001145962:exon7:c.C1110T:p.I370I;SLC12A4:NM_001145961:exon8:c.C1104T:p.I368I;SLC12A4:NM_001145963:exon8:c.C1086T:p.I362I;SLC12A4:NM_001145964:exon8:c.C1011T:p.I337I;SLC12A4:NM_005072:exon8:c.C1104T:p.I368I	293T-3A
16	67957764	G	SLC12A4	exonic	synonymous SNV	SLC12A4:NM_001145962:exon4:c.C528T:p.I176I;SLC12A4:NM_001145961:exon5:c.C522T:p.I174I;SLC12A4:NM_001145963:exon5:c.C504T:p.I168I;SLC12A4:NM_001145964:exon5:c.C429T:p.I143I;SLC12A4:NM_005072:exon5:c.C522T:p.I174I	293T-3A
16	68122113	C	NFATC3	exonic	nonsynonymous SNV	NFATC3:NM_004555:exon2:c.C230T:p.S77L;NFATC3:NM_173163:exon2:c.C230T:p.S77L;NFATC3:NM_173165:exon2:c.C230T:p.S77L	293T-3A
16	68301632	C	SLC7A6	UTR3	NA	NA	293T-3G
16	68563074	C	ZFP90	exonic	nonsynonymous SNV	ZFP90:NM_001305203:exon5:c.C287T:p.S96L;ZFP90:NM_133458:exon5:c.C287T:p.S96L	293T-3A
16	69120202	G	CHTF8	UTR3	NA	NA	293T-3A
16	69157108	C	UTP4	exonic	nonsynonymous SNV	UTP4:NM_032830:exon12:c.C1312T:p.R438C	293T-3A
16	69301034	C	SNTB2	UTR3	NA	NA	293T-3G
16	69355977	G	TERF2	UTR3	NA	NA	293T-3A
16	69462550	C	CYB5B	UTR3	NA	NA	293T-3A
16	69692895	C	NFAT5	exonic	stopgain	NFAT5:NM_006599:exon12:c.C3016T:p.Q1006X;NFAT5:NM_001113178:exon13:c.C3067T:p.Q1023X;NFAT5:NM_138713:exon13:c.C3070T:p.Q1024X;NFAT5:NM_173214:exon13:c.C2788T:p.Q930X;NFAT5:NM_173215:exon13:c.C2788T:p.Q930X;NFAT5:NM_138714:exon14:c.C2788T:p.Q930X	293T-3A
16	69693268	C	NFAT5	exonic	nonsynonymous SNV	NFAT5:NM_006599:exon12:c.C3389T:p.S1130L;NFAT5:NM_001113178:exon13:c.C3440T:p.S1147L;NFAT5:NM_138713:exon13:c.C3443T:p.S1148L;NFAT5:NM_173214:exon13:c.C3161T:p.S1054L;NFAT5:NM_173215:exon13:c.C3161T:p.S1054L;NFAT5:NM_138714:exon14:c.C3161T:p.S1054L	293T-3A, 293T-3G
16	69699780	C	NFAT5	UTR3	NA	NA	293T-3A
16	70159077	C	LOC400541	ncRNA_intronic	NA	NA	293T-3A
16	70399118	G	ST3GAL2	UTR5	NA	NA	293T-3A
16	70509255	G	COG4	exonic	synonymous SNV	COG4:NM_001195139:exon7:c.C978T:p.I326I;COG4:NM_015386:exon7:c.C978T:p.I326I	293T-3A
16	70529142	C	SF3B3	exonic	nonsynonymous SNV	SF3B3:NM_012426:exon3:c.C340T:p.R114C	293T-3A, 293T-3B
16	70572894	C	SF3B3	UTR3	NA	NA	293T-3A
16	70577428	C	SF3B3	UTR3	NA	NA	293T-3A
16	70744502	G	VAC14	exonic	synonymous SNV	VAC14:NM_018052:exon13:c.C1449T:p.L483L	293T-3A
16	72086579	G	TXNL4B	UTR3	NA	NA	293T-3A
16	72096191	C	DHX38	exonic	stopgain	DHX38:NM_014003:exon2:c.C34T:p.R12X	293T-3A
16	72104071	C	DHX38	exonic	synonymous SNV	DHX38:NM_014003:exon14:c.C1950T:p.I650I	293T-3A
16	74305931	C	PSMD7	UTR3	NA	NA	293T-3A
16	74306218	C	PSMD7	UTR3	NA	NA	293T-3G
16	74462141	G	GLG1	exonic	synonymous SNV	GLG1:NM_001145666:exon21:c.C2956T:p.L986L;GLG1:NM_001145667:exon22:c.C2989T:p.L997L;GLG1:NM_012201:exon22:c.C2989T:p.L997L	293T-3G
16	75647918	C	TERF2IP	exonic	synonymous SNV	TERF2IP:NM_018975:exon1:c.C36T:p.N12N	293T-3A
16	75648180	C	TERF2IP	exonic	nonsynonymous SNV	TERF2IP:NM_018975:exon1:c.C298T:p.R100W	293T-3A
16	77198480	C	MON1B	UTR3	NA	NA	293T-3A
16	81044326	C	ATMIN	exonic	nonsynonymous SNV	ATMIN:NM_001300728:exon4:c.C1360T:p.R454C;ATMIN:NM_015251:exon4:c.C1828T:p.R610C	293T-3A
16	81384910	C	MIR4720	upstream	NA	NA	293T-3A
16	81388321	C	MIR4720;CMIP	intergenic	NA	NA	293T-3A
16	84122755	G	HSDL1	UTR3	NA	NA	293T-3A
16	84130052	G	HSDL1	exonic	synonymous SNV	HSDL1:NM_031463:exon4:c.C600T:p.I200I;HSDL1:NM_001146051:exon5:c.C435T:p.I145I	293T-3A
16	84478398	G	TLDC1	UTR3	NA	NA	293T-3A
16	84590186	G	COTL1	exonic	synonymous SNV	COTL1:NM_021149:exon3:c.C237T:p.I79I	293T-3A
16	84659807	C	KLHL36	exonic	synonymous SNV	KLHL36:NM_024731:exon4:c.C1185T:p.I395I	293T-3A
16	84662037	C	KLHL36	exonic	synonymous SNV	KLHL36:NM_001303451:exon4:c.C1566T:p.I522I;KLHL36:NM_024731:exon5:c.C1755T:p.I585I	293T-3A
16	84744820	C	USP10	exonic	synonymous SNV	USP10:NM_005153:exon4:c.C339T:p.I113I;USP10:NM_001272075:exon5:c.C351T:p.I117I	293T-3A
16	84764119	C	USP10	exonic	nonsynonymous SNV	USP10:NM_005153:exon10:c.C1688T:p.S563L;USP10:NM_001272075:exon11:c.C1700T:p.S567L	293T-3A
16	84779790	C	USP10	UTR3	NA	NA	293T-3A
16	84975087	G	ZDHHC7	UTR3	NA	NA	293T-3A
16	84990526	G	ZDHHC7	exonic	synonymous SNV	ZDHHC7:NM_001145548:exon3:c.C93T:p.S31S;ZDHHC7:NM_017740:exon3:c.C93T:p.S31S	293T-3G
16	85654333	C	GSE1	exonic	nonsynonymous SNV	GSE1:NM_001134473:exon3:c.C170T:p.P57L;GSE1:NM_001278184:exon3:c.C263T:p.P88L;GSE1:NM_014615:exon4:c.C482T:p.P161L	293T-3G
16	85672987	C	GSE1	UTR3	NA	NA	293T-3G
16	85779829	G	EMC8	exonic	nonsynonymous SNV	EMC8:NM_006067:exon5:c.C512T:p.S171L	293T-3A
16	85799404	G	EMC8	UTR5	NA	NA	293T-3A
16	87404220	C	MAP1LC3B	UTR3	NA	NA	293T-3A
16	87406657	G	ZCCHC14	UTR3	NA	NA	293T-3A
16	87726792	G	KLHDC4	exonic	synonymous SNV	KLHDC4:NM_001184854:exon5:c.C561T:p.I187I;KLHDC4:NM_001184856:exon6:c.C639T:p.I213I;KLHDC4:NM_017566:exon7:c.C732T:p.I244I	293T-3A
16	87851740	G	SLC7A5	exonic	synonymous SNV	SLC7A5:NM_003486:exon2:c.C648T:p.F216F	293T-3A
16	87851782	G	SLC7A5	exonic	synonymous SNV	SLC7A5:NM_003486:exon2:c.C606T:p.A202A	293T-3G
16	87869132	G	SLC7A5	exonic	synonymous SNV	SLC7A5:NM_003486:exon1:c.C291T:p.I97I	293T-3A
16	87984227	C	BANP	exonic	synonymous SNV	BANP:NM_001173539:exon4:c.C330T:p.L110L;BANP:NM_001173540:exon4:c.C348T:p.L116L;BANP:NM_001173541:exon4:c.C330T:p.L110L;BANP:NM_001173542:exon4:c.C330T:p.L110L;BANP:NM_001173543:exon4:c.C306T:p.L102L;BANP:NM_017869:exon4:c.C330T:p.L110L;BANP:NM_079837:exon4:c.C330T:p.L110L	293T-3A
16	88027544	C	BANP	exonic	synonymous SNV	BANP:NM_001173540:exon7:c.C858T:p.I286I;BANP:NM_001173541:exon7:c.C840T:p.I280I;BANP:NM_017869:exon7:c.C840T:p.I280I;BANP:NM_079837:exon7:c.C840T:p.I280I;BANP:NM_001173539:exon8:c.C957T:p.I319I;BANP:NM_001173542:exon8:c.C957T:p.I319I;BANP:NM_001173543:exon8:c.C933T:p.I311I	293T-3A
16	88586657	C	ZC3H18	exonic	nonsynonymous SNV	ZC3H18:NM_001294340:exon3:c.C661T:p.R221C;ZC3H18:NM_144604:exon3:c.C661T:p.R221C	293T-3A
16	88643539	G	CYBA	exonic	synonymous SNV	CYBA:NM_000101:exon6:c.C402T:p.I134I	293T-3A, Monocyte-hypoxia
16	88701279	G	RNF166	exonic	stopgain	RNF166:NM_178841:exon2:c.C295T:p.R99X	293T-3A
16	88727612	G	PIEZO1	exonic	synonymous SNV	PIEZO1:NM_001142864:exon23:c.C3246T:p.I1082I	293T-3A
16	88805560	C	CDT1	exonic	synonymous SNV	CDT1:NM_030928:exon4:c.C609T:p.I203I	293T-3A
16	88808514	C	CDT1	UTR3	NA	NA	293T-3A
[truncated: 3,209 more rows]

## Sheet: Negative control sites
Chromosome	Position
1	89120223
1	89583116
1	89595477
1	91507895
1	91716275
1	93180369
1	101786612
1	108940053
1	109094783
1	109094841
1	109100455
1	109250700
1	109917390
1	110023027
1	112610875
1	114717122
1	117096236
1	117869846
1	117929460
1	119031379
2	87049664
2	96272412
2	96594947
2	96707748
2	97792876
2	105893856
2	111831357
2	112482363
2	112531244
3	88139379
3	97873346
3	100401332
3	100728768
3	105685428
3	115139774
4	82939664
4	83453307
4	84678943
4	102869176
4	105276658
4	105396288
4	107913658
4	109463186
4	109684474
4	119293181
5	83539881
5	91370066
5	95822663
5	96770554
5	103180156
5	112819266
5	112838114
5	112976941
5	116052031
5	119247701
6	83195873
6	89081331
6	89338486
6	93411073
6	100516271
6	100625281
6	105082147
6	111661650
6	116647016
7	90310177
7	97870195
7	99423910
7	99506251
7	100015659
7	100154040
7	101223730
7	102469021
7	105567208
8	89943299
8	96262019
8	96333525
8	100721626
8	102224940
8	103298984
9	79652697
9	79708752
9	81688248
9	83955524
9	85643767
9	90844298
9	92297700
9	92848467
9	93660283
9	94445100
9	100303712
9	111649678
9	113407518
9	114373165
9	114624417
10	80170856
10	80509319
10	87817966
10	96986157
10	96988129
10	96990200
10	97452139
10	97616077
10	98244775
10	98418198
10	100352433
10	100373799
10	101582829
10	101846519
10	102380603
10	102400101
10	102655158
10	103601976
10	103602805
10	111009757
10	112152508
10	113729429
10	113854852
11	93696765
11	95230832
11	95813479
11	110296515
11	115175625
11	117206225
11	118409574
11	118472111
11	118749304
11	119044499
12	79689981
12	84859898
12	96001031
12	96268852
12	98516118
12	98534194
12	104265782
12	110720513
12	111516346
12	112027658
12	116715352
12	117027438
12	119668250
12	119680563
12	120183600
13	95970214
13	98385719
13	98475266
13	99385464
13	110508136
13	114324759
14	80504975
14	88391421
14	90304152
14	93227420
14	94378461
14	94378463
14	95533836
14	96283201
14	96565926
14	99865614
14	100334884
14	102305092
14	103590231
15	80977858
15	80978606
15	85655473
15	88626418
15	88626551
15	89594507
15	89801568
15	89833969
15	90084995
15	90644430
15	90815235
15	90932423
15	99199946
15	99706813
16	84130049
16	84478394
16	84990521
16	85654335
16	88027547
16	88643535
16	88701274
16	88805566
16	89280453
16	89561262
16	89561300
16	89562945
16	90040335
17	82255547
17	82520190
X	85090508
X	85862675
X	85862830
X	86047497
X	102749459
X	107841205
X	119468606
X	120605441
